# Supplementary material for: (E)-Benzaldehyde O-{[3-(pyridin-3-yl)isoxazol-5-yl]meth­yl}oxime
Source: Acta Crystallogr Sect E Struct Rep Online. 2012 Mar 17;68(Pt 4):o1080. doi: 10.1107/S1600536812010732 (PMC3344035; doi:10.1107/S1600536812010732)
Supplement: Supplementary file 1 [file e-68-o1080-sup1.cif]

##############################################################################
#                                                                            #
# This CIF contains the data in a paper accepted for publication in          #
# Acta Crystallographica Section E. It conforms to the requirements of       #
# Notes for Authors for Acta Crystallographica Section E, and has been       #
# peer reviewed under the auspices of the IUCr Commission on Journals.       #
#                                                                            #
# Full details of the Crystallographic Information File format               #
# are given in the paper "The Crystallographic Information File (CIF):       #
# a New Standard Archive File for Crystallography" by S. R. Hall, F. H.      #
# Allen and I. D. Brown [Acta Cryst. (1991), A47, 655-685].                  #
#                                                                            #
# The current version of the core CIF dictionary is obtainable from          #
# ftp://ftp.iucr.org/pub/cif_core.dic.                                       #
#                                                                            #
# Software is freely available for graphical display of the structure(s)     #
# in this CIF. For information consult the CIF software page                 #
# http://www.iucr.org/resources/cif/software.                                #
#                                                                            #
# This file may be used for bona fide research purposes within the           #
# scientific community so long as proper attribution is given to the journal # 
# article from which it was obtained.                                        #
#                                                                            #
##############################################################################
data_I
_audit_creation_method     SHELXL-97
_chemical_name_systematic
;
(<i>E</i>)-Benzaldehyde <i>O</i>-{[3-(pyridin-3-yl)isoxazol-5-yl]methyl}oxime
;
_chemical_name_common     ?
_chemical_formula_moiety     'C16 H13 N3 O2'
_chemical_formula_sum     'C16 H13 N3 O2'
_chemical_formula_iupac     'C16 H13 N3 O2'
_chemical_formula_weight     279.29
_chemical_melting_point     322.0(10)
_symmetry_cell_setting     orthorhombic
_symmetry_space_group_name_H-M     'P n a 21'
_symmetry_space_group_name_Hall     'P 2c -2n'
loop_
    _symmetry_equiv_pos_as_xyz
    'x, y, z'
    '-x, -y, z+1/2'
    '-x+1/2, y+1/2, z+1/2'
    'x+1/2, -y+1/2, z'
_cell_length_a     19.364(12)
_cell_length_b     4.459(3)
_cell_length_c     31.775(19)
_cell_angle_alpha     90.00
_cell_angle_beta     90.00
_cell_angle_gamma     90.00
_cell_volume     2744(3)
_cell_formula_units_Z     8
_cell_measurement_reflns_used     4687
_cell_measurement_theta_min     2.50
_cell_measurement_theta_max     25.10
_cell_measurement_temperature     100(2)
_exptl_crystal_description     'Needle'
_exptl_crystal_colour     'Colourless'
_exptl_crystal_size_max     0.40
_exptl_crystal_size_mid     0.01
_exptl_crystal_size_min     0.01
_exptl_crystal_density_diffrn     1.352
_exptl_crystal_density_meas     ?
_exptl_crystal_density_method     'not measured'
_exptl_crystal_F_000     1168
_exptl_absorpt_coefficient_mu     0.092
_exptl_absorpt_correction_type     none
_exptl_absorpt_process_details     ?
_exptl_absorpt_correction_T_min     ?
_exptl_absorpt_correction_T_max     ?
_diffrn_ambient_temperature     100(2)
_diffrn_radiation_type     MoK\a
_diffrn_radiation_wavelength     0.71075
_diffrn_radiation_source     'Rotating Anode'
_diffrn_radiation_monochromator     'Confocal'
_diffrn_measurement_device_type     'Rigaku Saturn724+'
_diffrn_measurement_method     'profile data from \w-scans'
_diffrn_detector_area_resol_mean     28.5714
_diffrn_reflns_number     17573
_diffrn_reflns_av_R_equivalents     0.0860
_diffrn_reflns_av_sigmaI/netI     0.0888
_diffrn_reflns_theta_min     3.84
_diffrn_reflns_theta_max     24.99
_diffrn_reflns_theta_full     24.99
_diffrn_measured_fraction_theta_max     0.992
_diffrn_measured_fraction_theta_full     0.992
_diffrn_reflns_limit_h_min     -22
_diffrn_reflns_limit_h_max     20
_diffrn_reflns_limit_k_min     -4
_diffrn_reflns_limit_k_max     5
_diffrn_reflns_limit_l_min     -37
_diffrn_reflns_limit_l_max     37
_diffrn_standards_number     0
_diffrn_standards_interval_count     ?
_diffrn_standards_interval_time     120
_diffrn_standards_decay_%     0
_refine_special_details
;
Refinement of <i>F</i>^2^ against ALL reflections. The weighted <i>R</i>-factor
<i>wR</i> and goodness of fit <i>S</i> are based on <i>F</i>^2^, conventional
<i>R</i>-factors <i>R</i> are based on <i>F</i>, with <i>F</i> set to zero for
negative <i>F</i>^2^. The threshold expression of <i>F</i>^2^ >
\s(<i>F</i>^2^) is used only for calculating <i>R</i>-factors(gt) <i>etc</i>.
and is not relevant to the choice of reflections for refinement.
<i>R</i>-factors based on <i>F</i>^2^ are statistically about twice as large
as those based on <i>F</i>, and <i>R</i>- factors based on ALL data will be
even larger.
;
_reflns_number_total     4762
_reflns_number_gt     3544
_reflns_threshold_expression     I>2\s(I)
_refine_ls_structure_factor_coef     Fsqd
_refine_ls_matrix_type     full
_refine_ls_R_factor_all     0.0785
_refine_ls_R_factor_gt     0.0591
_refine_ls_wR_factor_gt     0.1246
_refine_ls_wR_factor_ref     0.1357
_refine_ls_goodness_of_fit_ref     0.987
_refine_ls_restrained_S_all     0.986
_refine_ls_number_reflns     4762
_refine_ls_number_parameters     379
_refine_ls_number_restraints     1
_refine_ls_hydrogen_treatment     constr
_refine_ls_weighting_scheme     calc
_refine_ls_weighting_details
         'calc w=1/[\s^2^(Fo^2^)+(0.0521P)^2^+0.0000P] where P=(Fo^2^+2Fc^2^)/3'
_atom_sites_solution_hydrogens     geom
_atom_sites_solution_primary     direct
_atom_sites_solution_secondary     difmap
_refine_ls_shift/su_max     0.000
_refine_ls_shift/su_mean     0.000
_refine_diff_density_max     0.324
_refine_diff_density_min     -0.253
_refine_ls_extinction_method     none
_refine_ls_extinction_coef     ?
loop_
    _atom_type_symbol
    _atom_type_description
    _atom_type_scat_dispersion_real
    _atom_type_scat_dispersion_imag
    _atom_type_scat_source
    'O' 'O' 0.0106 0.0060
                         'International Tables Vol C Tables 4.2.6.8 and 6.1.1.4'
    'N' 'N' 0.0061 0.0033
                         'International Tables Vol C Tables 4.2.6.8 and 6.1.1.4'
    'C' 'C' 0.0033 0.0016
                         'International Tables Vol C Tables 4.2.6.8 and 6.1.1.4'
    'H' 'H' 0.0000 0.0000
                         'International Tables Vol C Tables 4.2.6.8 and 6.1.1.4'
_computing_data_collection     '<i>CrystalClear-SM Expert</i> (Rigaku, 2011)'
_computing_cell_refinement     '<i>CrystalClear-SM Expert</i> (Rigaku, 2011)'
_computing_data_reduction     '<i>CrystalClear-SM Expert</i> (Rigaku, 2011)'
_computing_structure_solution     'SHELXS97 (Sheldrick, 2008)'
_computing_structure_refinement     'SHELXL97 (Sheldrick, 2008)'
_computing_molecular_graphics
;ORTEP-3 for Windows (Farrugia, 1997) and
<i>Mercury</i> (Macrae <i>et al.</i>, 2006)
;
_computing_publication_material     'WinGX (Farrugia, 1999)'
loop_
    _atom_site_type_symbol
    _atom_site_label
    _atom_site_fract_x
    _atom_site_fract_y
    _atom_site_fract_z
    _atom_site_U_iso_or_equiv
    _atom_site_adp_type
    _atom_site_calc_flag
    _atom_site_refinement_flags
    _atom_site_occupancy
    _atom_site_symmetry_multiplicity
    _atom_site_disorder_assembly
    _atom_site_disorder_group
    O O1 0.42469(12) 1.0263(6) -0.10487(8) 0.0291(6) Uani d . 1 1 . .
    O O2 0.54055(14) 0.8039(6) -0.04845(8) 0.0312(7) Uani d . 1 1 . .
    O O3 0.66365(12) 1.0298(6) 0.27422(8) 0.0289(6) Uani d . 1 1 . .
    O O4 0.78145(14) 0.8318(6) 0.21677(8) 0.0341(7) Uani d . 1 1 . .
    N N1 0.36765(16) 0.8518(7) -0.08969(10) 0.0272(8) Uani d . 1 1 . .
    N N2 0.56013(16) 0.6236(8) -0.01381(9) 0.0310(8) Uani d . 1 1 . .
    N N3 0.57737(19) 0.2015(7) 0.10467(11) 0.0317(8) Uani d . 1 1 . .
    N N4 0.60742(16) 0.8498(7) 0.25889(10) 0.0283(8) Uani d . 1 1 . .
    N N5 0.80334(18) 0.6730(8) 0.18076(10) 0.0335(9) Uani d . 1 1 . .
    N N6 0.82896(17) 0.3085(9) 0.05894(11) 0.0363(9) Uani d . 1 1 . .
    C C1 0.3367(2) 0.7268(9) -0.12076(13) 0.0251(9) Uani d . 1 1 . .
    H H1 0.3528 0.7638 -0.1485 0.030 Uiso calc R 1 1 . .
    C C2 0.27783(18) 0.5302(8) -0.11453(11) 0.0236(9) Uani d . 1 1 . .
    C C3 0.25108(19) 0.3751(9) -0.14916(12) 0.0268(9) Uani d . 1 1 . .
    H H3 0.2716 0.4005 -0.1761 0.032 Uiso calc R 1 1 . .
    C C4 0.1950(2) 0.1849(9) -0.14465(14) 0.0335(10) Uani d . 1 1 . .
    H H4 0.1774 0.0803 -0.1684 0.040 Uiso calc R 1 1 . .
    C C5 0.1645(2) 0.1470(10) -0.10568(13) 0.0350(10) Uani d . 1 1 . .
    H H5 0.1262 0.0156 -0.1027 0.042 Uiso calc R 1 1 . .
    C C6 0.1894(2) 0.2993(10) -0.07096(13) 0.0328(11) Uani d . 1 1 . .
    H H6 0.1679 0.2754 -0.0443 0.039 Uiso calc R 1 1 . .
    C C7 0.2467(2) 0.4896(9) -0.07537(12) 0.0304(9) Uani d . 1 1 . .
    H H7 0.2644 0.5917 -0.0515 0.037 Uiso calc R 1 1 . .
    C C8 0.4554(2) 1.1802(9) -0.06927(12) 0.0290(10) Uani d . 1 1 . .
    H H8A 0.4201 1.3090 -0.0558 0.035 Uiso calc R 1 1 . .
    H H8B 0.4932 1.3113 -0.0794 0.035 Uiso calc R 1 1 . .
    C C9 0.48330(17) 0.9676(8) -0.03760(11) 0.0222(8) Uani d . 1 1 . .
    C C10 0.4652(2) 0.9032(9) 0.00232(11) 0.0282(9) Uani d . 1 1 . .
    H H10 0.4280 0.9851 0.0180 0.034 Uiso calc R 1 1 . .
    C C11 0.51395(19) 0.6865(9) 0.01587(12) 0.0226(9) Uani d . 1 1 . .
    C C12 0.51848(18) 0.5373(9) 0.05737(12) 0.0261(9) Uani d . 1 1 . .
    C C13 0.47154(19) 0.6129(10) 0.08933(12) 0.0303(10) Uani d . 1 1 . .
    H H13 0.4355 0.7529 0.0842 0.036 Uiso calc R 1 1 . .
    C C14 0.47866(19) 0.4803(10) 0.12829(13) 0.0345(10) Uani d . 1 1 . .
    H H14 0.4474 0.5266 0.1504 0.041 Uiso calc R 1 1 . .
    C C15 0.5324(2) 0.2773(10) 0.13475(13) 0.0347(10) Uani d . 1 1 . .
    H H15 0.5373 0.1889 0.1618 0.042 Uiso calc R 1 1 . .
    C C16 0.5701(2) 0.3278(9) 0.06674(12) 0.0294(9) Uani d . 1 1 . .
    H H16 0.6014 0.2725 0.0451 0.035 Uiso calc R 1 1 . .
    C C17 0.5772(2) 0.7288(9) 0.29060(12) 0.0248(10) Uani d . 1 1 . .
    H H17 0.5929 0.7721 0.3183 0.030 Uiso calc R 1 1 . .
    C C18 0.51797(18) 0.5220(8) 0.28453(11) 0.0240(9) Uani d . 1 1 . .
    C C19 0.4886(2) 0.4702(9) 0.24531(12) 0.0306(10) Uani d . 1 1 . .
    H H19 0.5060 0.5698 0.2211 0.037 Uiso calc R 1 1 . .
    C C20 0.4334(2) 0.2713(9) 0.24168(13) 0.0311(10) Uani d . 1 1 . .
    H H20 0.4138 0.2329 0.2148 0.037 Uiso calc R 1 1 . .
    C C21 0.40688(19) 0.1297(9) 0.27672(12) 0.0318(10) Uani d . 1 1 . .
    H H21 0.3689 -0.0038 0.2740 0.038 Uiso calc R 1 1 . .
    C C22 0.4360(2) 0.1830(10) 0.31618(12) 0.0295(10) Uani d . 1 1 . .
    H H22 0.4181 0.0857 0.3404 0.035 Uiso calc R 1 1 . .
    C C23 0.4910(2) 0.3773(9) 0.31983(13) 0.0291(9) Uani d . 1 1 . .
    H H23 0.5109 0.4131 0.3467 0.035 Uiso calc R 1 1 . .
    C C24 0.6926(2) 1.1897(9) 0.23951(12) 0.0296(10) Uani d . 1 1 . .
    H H24A 0.7290 1.3259 0.2501 0.036 Uiso calc R 1 1 . .
    H H24B 0.6561 1.3147 0.2265 0.036 Uiso calc R 1 1 . .
    C C25 0.72282(18) 0.9900(9) 0.20662(12) 0.0253(9) Uani d . 1 1 . .
    C C26 0.7059(2) 0.9344(9) 0.16578(12) 0.0279(9) Uani d . 1 1 . .
    H H26 0.6675 1.0106 0.1505 0.034 Uiso calc R 1 1 . .
    C C27 0.7574(2) 0.7403(9) 0.15124(13) 0.0246(9) Uani d . 1 1 . .
    C C28 0.76501(19) 0.6134(9) 0.10804(12) 0.0266(9) Uani d . 1 1 . .
    C C29 0.7201(2) 0.7057(10) 0.07652(12) 0.0319(10) Uani d . 1 1 . .
    H H29 0.6832 0.8394 0.0824 0.038 Uiso calc R 1 1 . .
    C C30 0.7309(2) 0.5954(10) 0.03557(13) 0.0376(10) Uani d . 1 1 . .
    H H30 0.7012 0.6526 0.0132 0.045 Uiso calc R 1 1 . .
    C C31 0.7852(2) 0.4038(11) 0.02849(13) 0.0397(11) Uani d . 1 1 . .
    H H31 0.7924 0.3338 0.0006 0.048 Uiso calc R 1 1 . .
    C C32 0.8173(2) 0.4122(10) 0.09790(12) 0.0326(10) Uani d . 1 1 . .
    H H32 0.8465 0.3441 0.1199 0.039 Uiso calc R 1 1 . .
loop_
    _atom_site_aniso_label
    _atom_site_aniso_U_11
    _atom_site_aniso_U_22
    _atom_site_aniso_U_33
    _atom_site_aniso_U_12
    _atom_site_aniso_U_13
    _atom_site_aniso_U_23
    O1 0.0330(15) 0.0331(17) 0.0211(14) -0.0047(12) -0.0017(11) 0.0032(12)
    O2 0.0334(16) 0.0400(18) 0.0201(16) 0.0057(13) 0.0006(13) 0.0018(12)
    O3 0.0346(15) 0.0343(18) 0.0179(14) -0.0090(12) 0.0007(11) -0.0008(12)
    O4 0.0330(17) 0.045(2) 0.0239(16) -0.0007(14) -0.0060(12) -0.0055(13)
    N1 0.0316(19) 0.028(2) 0.0220(18) 0.0003(15) -0.0010(14) 0.0018(14)
    N2 0.033(2) 0.041(2) 0.0196(18) 0.0037(16) -0.0030(15) 0.0085(15)
    N3 0.036(2) 0.038(2) 0.0212(19) 0.0052(16) -0.0026(15) 0.0035(16)
    N4 0.0289(18) 0.030(2) 0.0260(19) -0.0003(15) 0.0003(15) -0.0065(16)
    N5 0.034(2) 0.046(2) 0.0210(18) 0.0077(15) -0.0015(14) -0.0038(16)
    N6 0.0274(19) 0.053(3) 0.029(2) 0.0053(16) 0.0036(16) -0.0066(17)
    C1 0.032(2) 0.023(2) 0.020(2) 0.0047(17) -0.0016(17) 0.0012(16)
    C2 0.027(2) 0.020(2) 0.024(2) 0.0047(16) -0.0036(16) 0.0051(16)
    C3 0.031(2) 0.028(2) 0.021(2) 0.0078(17) 0.0020(17) 0.0032(18)
    C4 0.037(3) 0.028(3) 0.035(3) -0.0016(19) -0.010(2) 0.004(2)
    C5 0.028(2) 0.036(3) 0.041(3) -0.0002(18) 0.000(2) 0.008(2)
    C6 0.029(2) 0.039(3) 0.031(3) 0.006(2) 0.003(2) 0.0066(19)
    C7 0.037(2) 0.031(3) 0.023(2) 0.0008(18) -0.0017(17) 0.0052(18)
    C8 0.037(2) 0.031(3) 0.019(2) -0.0045(19) -0.0066(17) 0.0017(17)
    C9 0.023(2) 0.020(2) 0.024(2) -0.0016(16) -0.0039(16) -0.0039(15)
    C10 0.028(2) 0.039(3) 0.018(2) 0.0017(18) 0.0031(16) -0.0046(17)
    C11 0.024(2) 0.026(2) 0.018(2) -0.0064(16) 0.0026(16) 0.0011(16)
    C12 0.025(2) 0.032(2) 0.0208(19) -0.0007(17) -0.0051(16) -0.0038(17)
    C13 0.029(2) 0.038(3) 0.024(2) 0.0004(18) 0.0002(17) 0.0034(18)
    C14 0.033(2) 0.046(3) 0.024(2) -0.001(2) -0.0008(18) -0.0052(18)
    C15 0.041(2) 0.044(3) 0.019(2) -0.002(2) 0.0017(18) 0.0037(18)
    C16 0.026(2) 0.035(3) 0.027(2) -0.0025(18) -0.0054(16) 0.0008(18)
    C17 0.036(2) 0.025(2) 0.014(2) 0.0029(17) 0.0004(17) -0.0042(16)
    C18 0.033(2) 0.015(2) 0.024(2) 0.0027(16) 0.0024(17) -0.0062(15)
    C19 0.033(2) 0.033(3) 0.025(2) 0.0061(19) 0.0018(18) 0.0039(18)
    C20 0.035(2) 0.034(3) 0.025(2) -0.0041(19) -0.0078(19) -0.0029(17)
    C21 0.027(2) 0.036(3) 0.032(2) 0.0031(18) 0.003(2) -0.005(2)
    C22 0.027(2) 0.040(3) 0.022(2) 0.0090(18) 0.0093(18) 0.0007(18)
    C23 0.034(2) 0.029(3) 0.024(2) 0.0014(18) 0.0052(18) -0.0033(18)
    C24 0.035(2) 0.030(2) 0.024(2) -0.0016(18) 0.0057(18) 0.0065(18)
    C25 0.031(2) 0.021(2) 0.024(2) -0.0023(16) 0.0039(16) 0.0039(16)
    C26 0.028(2) 0.030(2) 0.026(2) 0.0018(18) -0.0011(16) 0.0017(17)
    C27 0.028(2) 0.025(2) 0.020(2) -0.0051(17) 0.0043(17) 0.0035(15)
    C28 0.027(2) 0.028(2) 0.025(2) -0.0042(17) 0.0024(16) 0.0010(17)
    C29 0.029(2) 0.044(3) 0.023(2) 0.0012(19) 0.0037(17) -0.0007(19)
    C30 0.037(2) 0.050(3) 0.025(2) -0.002(2) -0.0027(19) -0.004(2)
    C31 0.033(2) 0.062(3) 0.025(2) -0.002(2) 0.0015(19) -0.008(2)
    C32 0.032(2) 0.042(3) 0.023(2) -0.002(2) 0.0023(17) 0.0002(19)
_geom_special_details
;
All e.s.d.'s (except the e.s.d. in the dihedral angle between two l.s. planes)
are estimated using the full covariance matrix. The cell e.s.d.'s are taken
into account individually in the estimation of e.s.d.'s in distances, angles
and torsion angles; correlations between e.s.d.'s in cell parameters are only
used when they are defined by crystal symmetry. An approximate (isotropic)
treatment of cell e.s.d.'s is used for estimating e.s.d.'s involving l.s.
planes.
;
loop_
    _geom_bond_atom_site_label_1
    _geom_bond_atom_site_label_2
    _geom_bond_site_symmetry_2
    _geom_bond_distance
    _geom_bond_publ_flag
    O1 N1 . 1.435(4) ?
    O1 C8 . 1.451(5) ?
    O2 C9 . 1.371(4) ?
    O2 N2 . 1.415(4) ?
    O3 C24 . 1.428(5) ?
    O3 N4 . 1.438(4) ?
    O4 C25 . 1.375(4) ?
    O4 N5 . 1.411(4) ?
    N1 C1 . 1.282(5) ?
    N2 C11 . 1.330(5) ?
    N3 C15 . 1.336(5) ?
    N3 C16 . 1.338(5) ?
    N4 C17 . 1.284(5) ?
    N5 C27 . 1.327(5) ?
    N6 C32 . 1.341(5) ?
    N6 C31 . 1.355(5) ?
    C1 C2 . 1.452(5) ?
    C1 H1 . 0.9500 ?
    C2 C7 . 1.394(5) ?
    C2 C3 . 1.399(5) ?
    C3 C4 . 1.386(6) ?
    C3 H3 . 0.9500 ?
    C4 C5 . 1.382(6) ?
    C4 H4 . 0.9500 ?
    C5 C6 . 1.383(6) ?
    C5 H5 . 0.9500 ?
    C6 C7 . 1.404(6) ?
    C6 H6 . 0.9500 ?
    C7 H7 . 0.9500 ?
    C8 C9 . 1.484(5) ?
    C8 H8A . 0.9900 ?
    C8 H8B . 0.9900 ?
    C9 C10 . 1.347(5) ?
    C10 C11 . 1.417(5) ?
    C10 H10 . 0.9500 ?
    C11 C12 . 1.479(5) ?
    C12 C16 . 1.400(5) ?
    C12 C13 . 1.404(5) ?
    C13 C14 . 1.379(5) ?
    C13 H13 . 0.9500 ?
    C14 C15 . 1.395(6) ?
    C14 H14 . 0.9500 ?
    C15 H15 . 0.9500 ?
    C16 H16 . 0.9500 ?
    C17 C18 . 1.484(5) ?
    C17 H17 . 0.9500 ?
    C18 C19 . 1.390(5) ?
    C18 C23 . 1.395(5) ?
    C19 C20 . 1.394(6) ?
    C19 H19 . 0.9500 ?
    C20 C21 . 1.379(6) ?
    C20 H20 . 0.9500 ?
    C21 C22 . 1.396(5) ?
    C21 H21 . 0.9500 ?
    C22 C23 . 1.378(6) ?
    C22 H22 . 0.9500 ?
    C23 H23 . 0.9500 ?
    C24 C25 . 1.493(5) ?
    C24 H24A . 0.9900 ?
    C24 H24B . 0.9900 ?
    C25 C26 . 1.361(5) ?
    C26 C27 . 1.400(6) ?
    C26 H26 . 0.9500 ?
    C27 C28 . 1.492(6) ?
    C28 C29 . 1.388(5) ?
    C28 C32 . 1.391(6) ?
    C29 C30 . 1.407(5) ?
    C29 H29 . 0.9500 ?
    C30 C31 . 1.373(5) ?
    C30 H30 . 0.9500 ?
    C31 H31 . 0.9500 ?
    C32 H32 . 0.9500 ?
loop_
    _geom_angle_atom_site_label_1
    _geom_angle_atom_site_label_2
    _geom_angle_atom_site_label_3
    _geom_angle_site_symmetry_1
    _geom_angle_site_symmetry_3
    _geom_angle
    _geom_angle_publ_flag
    N1 O1 C8 . . 108.1(3) ?
    C9 O2 N2 . . 108.9(3) ?
    C24 O3 N4 . . 108.3(3) ?
    C25 O4 N5 . . 108.4(3) ?
    C1 N1 O1 . . 109.6(3) ?
    C11 N2 O2 . . 104.6(3) ?
    C15 N3 C16 . . 118.0(4) ?
    C17 N4 O3 . . 108.3(3) ?
    C27 N5 O4 . . 105.0(3) ?
    C32 N6 C31 . . 116.5(4) ?
    N1 C1 C2 . . 121.6(4) ?
    N1 C1 H1 . . 119.2 ?
    C2 C1 H1 . . 119.2 ?
    C7 C2 C3 . . 118.5(3) ?
    C7 C2 C1 . . 122.7(4) ?
    C3 C2 C1 . . 118.8(3) ?
    C4 C3 C2 . . 120.7(4) ?
    C4 C3 H3 . . 119.6 ?
    C2 C3 H3 . . 119.6 ?
    C5 C4 C3 . . 120.2(4) ?
    C5 C4 H4 . . 119.9 ?
    C3 C4 H4 . . 119.9 ?
    C4 C5 C6 . . 120.4(4) ?
    C4 C5 H5 . . 119.8 ?
    C6 C5 H5 . . 119.8 ?
    C5 C6 C7 . . 119.5(4) ?
    C5 C6 H6 . . 120.2 ?
    C7 C6 H6 . . 120.2 ?
    C2 C7 C6 . . 120.6(4) ?
    C2 C7 H7 . . 119.7 ?
    C6 C7 H7 . . 119.7 ?
    O1 C8 C9 . . 112.1(3) ?
    O1 C8 H8A . . 109.2 ?
    C9 C8 H8A . . 109.2 ?
    O1 C8 H8B . . 109.2 ?
    C9 C8 H8B . . 109.2 ?
    H8A C8 H8B . . 107.9 ?
    C10 C9 O2 . . 109.5(3) ?
    C10 C9 C8 . . 132.9(4) ?
    O2 C9 C8 . . 117.6(3) ?
    C9 C10 C11 . . 105.0(3) ?
    C9 C10 H10 . . 127.5 ?
    C11 C10 H10 . . 127.5 ?
    N2 C11 C10 . . 112.1(3) ?
    N2 C11 C12 . . 119.8(3) ?
    C10 C11 C12 . . 128.1(3) ?
    C16 C12 C13 . . 117.9(4) ?
    C16 C12 C11 . . 122.2(3) ?
    C13 C12 C11 . . 119.9(3) ?
    C14 C13 C12 . . 118.8(4) ?
    C14 C13 H13 . . 120.6 ?
    C12 C13 H13 . . 120.6 ?
    C13 C14 C15 . . 119.0(4) ?
    C13 C14 H14 . . 120.5 ?
    C15 C14 H14 . . 120.5 ?
    N3 C15 C14 . . 123.0(4) ?
    N3 C15 H15 . . 118.5 ?
    C14 C15 H15 . . 118.5 ?
    N3 C16 C12 . . 123.2(4) ?
    N3 C16 H16 . . 118.4 ?
    C12 C16 H16 . . 118.4 ?
    N4 C17 C18 . . 120.8(3) ?
    N4 C17 H17 . . 119.6 ?
    C18 C17 H17 . . 119.6 ?
    C19 C18 C23 . . 119.4(3) ?
    C19 C18 C17 . . 122.4(3) ?
    C23 C18 C17 . . 118.2(3) ?
    C18 C19 C20 . . 119.6(4) ?
    C18 C19 H19 . . 120.2 ?
    C20 C19 H19 . . 120.2 ?
    C21 C20 C19 . . 120.7(4) ?
    C21 C20 H20 . . 119.7 ?
    C19 C20 H20 . . 119.7 ?
    C20 C21 C22 . . 119.8(4) ?
    C20 C21 H21 . . 120.1 ?
    C22 C21 H21 . . 120.1 ?
    C23 C22 C21 . . 119.7(4) ?
    C23 C22 H22 . . 120.2 ?
    C21 C22 H22 . . 120.2 ?
    C22 C23 C18 . . 120.8(4) ?
    C22 C23 H23 . . 119.6 ?
    C18 C23 H23 . . 119.6 ?
    O3 C24 C25 . . 113.4(3) ?
    O3 C24 H24A . . 108.9 ?
    C25 C24 H24A . . 108.9 ?
    O3 C24 H24B . . 108.9 ?
    C25 C24 H24B . . 108.9 ?
    H24A C24 H24B . . 107.7 ?
    C26 C25 O4 . . 109.2(3) ?
    C26 C25 C24 . . 132.9(4) ?
    O4 C25 C24 . . 117.8(3) ?
    C25 C26 C27 . . 104.8(3) ?
    C25 C26 H26 . . 127.6 ?
    C27 C26 H26 . . 127.6 ?
    N5 C27 C26 . . 112.6(4) ?
    N5 C27 C28 . . 119.9(4) ?
    C26 C27 C28 . . 127.5(4) ?
    C29 C28 C32 . . 118.7(4) ?
    C29 C28 C27 . . 119.3(4) ?
    C32 C28 C27 . . 122.0(3) ?
    C28 C29 C30 . . 118.0(4) ?
    C28 C29 H29 . . 121.0 ?
    C30 C29 H29 . . 121.0 ?
    C31 C30 C29 . . 118.9(4) ?
    C31 C30 H30 . . 120.5 ?
    C29 C30 H30 . . 120.5 ?
    N6 C31 C30 . . 123.8(4) ?
    N6 C31 H31 . . 118.1 ?
    C30 C31 H31 . . 118.1 ?
    N6 C32 C28 . . 124.0(4) ?
    N6 C32 H32 . . 118.0 ?
    C28 C32 H32 . . 118.0 ?
loop_
    _geom_torsion_atom_site_label_1
    _geom_torsion_atom_site_label_2
    _geom_torsion_atom_site_label_3
    _geom_torsion_atom_site_label_4
    _geom_torsion_site_symmetry_1
    _geom_torsion_site_symmetry_2
    _geom_torsion_site_symmetry_3
    _geom_torsion_site_symmetry_4
    _geom_torsion
    _geom_torsion_publ_flag
    C8 O1 N1 C1 . . . . 176.2(3) ?
    C9 O2 N2 C11 . . . . 0.2(4) ?
    C24 O3 N4 C17 . . . . -173.8(3) ?
    C25 O4 N5 C27 . . . . -0.4(4) ?
    O1 N1 C1 C2 . . . . 178.5(3) ?
    N1 C1 C2 C7 . . . . 7.0(6) ?
    N1 C1 C2 C3 . . . . -173.1(3) ?
    C7 C2 C3 C4 . . . . -0.1(5) ?
    C1 C2 C3 C4 . . . . 179.9(4) ?
    C2 C3 C4 C5 . . . . 0.3(6) ?
    C3 C4 C5 C6 . . . . 0.3(6) ?
    C4 C5 C6 C7 . . . . -1.0(6) ?
    C3 C2 C7 C6 . . . . -0.6(5) ?
    C1 C2 C7 C6 . . . . 179.4(4) ?
    C5 C6 C7 C2 . . . . 1.1(6) ?
    N1 O1 C8 C9 . . . . 62.2(4) ?
    N2 O2 C9 C10 . . . . 0.3(4) ?
    N2 O2 C9 C8 . . . . 178.1(3) ?
    O1 C8 C9 C10 . . . . -113.6(5) ?
    O1 C8 C9 O2 . . . . 69.3(4) ?
    O2 C9 C10 C11 . . . . -0.7(4) ?
    C8 C9 C10 C11 . . . . -178.0(4) ?
    O2 N2 C11 C10 . . . . -0.6(4) ?
    O2 N2 C11 C12 . . . . -179.8(3) ?
    C9 C10 C11 N2 . . . . 0.8(5) ?
    C9 C10 C11 C12 . . . . 179.9(4) ?
    N2 C11 C12 C16 . . . . -0.4(6) ?
    C10 C11 C12 C16 . . . . -179.4(4) ?
    N2 C11 C12 C13 . . . . 177.3(3) ?
    C10 C11 C12 C13 . . . . -1.7(6) ?
    C16 C12 C13 C14 . . . . 0.5(6) ?
    C11 C12 C13 C14 . . . . -177.2(3) ?
    C12 C13 C14 C15 . . . . 0.4(6) ?
    C16 N3 C15 C14 . . . . 0.1(6) ?
    C13 C14 C15 N3 . . . . -0.8(6) ?
    C15 N3 C16 C12 . . . . 0.9(6) ?
    C13 C12 C16 N3 . . . . -1.3(6) ?
    C11 C12 C16 N3 . . . . 176.5(4) ?
    O3 N4 C17 C18 . . . . -178.3(3) ?
    N4 C17 C18 C19 . . . . -5.9(6) ?
    N4 C17 C18 C23 . . . . 174.6(4) ?
    C23 C18 C19 C20 . . . . -1.0(6) ?
    C17 C18 C19 C20 . . . . 179.5(4) ?
    C18 C19 C20 C21 . . . . 1.2(6) ?
    C19 C20 C21 C22 . . . . -0.8(6) ?
    C20 C21 C22 C23 . . . . 0.1(6) ?
    C21 C22 C23 C18 . . . . 0.1(6) ?
    C19 C18 C23 C22 . . . . 0.4(6) ?
    C17 C18 C23 C22 . . . . 179.9(4) ?
    N4 O3 C24 C25 . . . . -62.8(4) ?
    N5 O4 C25 C26 . . . . 1.0(4) ?
    N5 O4 C25 C24 . . . . -176.6(3) ?
    O3 C24 C25 C26 . . . . 114.7(5) ?
    O3 C24 C25 O4 . . . . -68.4(4) ?
    O4 C25 C26 C27 . . . . -1.1(4) ?
    C24 C25 C26 C27 . . . . 175.9(4) ?
    O4 N5 C27 C26 . . . . -0.3(5) ?
    O4 N5 C27 C28 . . . . 179.1(3) ?
    C25 C26 C27 N5 . . . . 0.9(5) ?
    C25 C26 C27 C28 . . . . -178.5(4) ?
    N5 C27 C28 C29 . . . . -174.5(4) ?
    C26 C27 C28 C29 . . . . 4.8(6) ?
    N5 C27 C28 C32 . . . . 3.3(6) ?
    C26 C27 C28 C32 . . . . -177.4(4) ?
    C32 C28 C29 C30 . . . . -1.4(6) ?
    C27 C28 C29 C30 . . . . 176.4(4) ?
    C28 C29 C30 C31 . . . . -0.3(6) ?
    C32 N6 C31 C30 . . . . -0.1(7) ?
    C29 C30 C31 N6 . . . . 1.1(7) ?
    C31 N6 C32 C28 . . . . -1.8(6) ?
    C29 C28 C32 N6 . . . . 2.6(6) ?
    C27 C28 C32 N6 . . . . -175.2(4) ?
loop_
    _geom_hbond_atom_site_label_D
    _geom_hbond_atom_site_label_H
    _geom_hbond_atom_site_label_A
    _geom_hbond_site_symmetry_A
    _geom_hbond_distance_DH
    _geom_hbond_distance_HA
    _geom_hbond_distance_DA
    _geom_hbond_angle_DHA
    C26 H26 N3 1_565 0.95 2.43 3.374(5) 173.7
    C10 H10 N6 4_465 0.95 2.49 3.443(5) 178.9
data_global
_journal_date_recd_electronic     2012-02-20
_journal_date_accepted     2012-03-11
_journal_name_full     'Acta Crystallographica, Section E'
_journal_year     2012
_journal_volume     68
_journal_issue      4
_journal_page_first     o1080
_journal_page_last     o1080
_journal_paper_category     QO
_journal_paper_doi     10.1107/S1600536812010732
_journal_coeditor_code     VM2159
_publ_contact_author_name     'Dr. Rodolfo Moreno-Fuquen'
_publ_contact_author_address
;
     Departamento de Qu\'imica. Facultad de Ciencias, Universidad
     del Valle, Apartado 25360, Santiago de Cali,
     Colombia
;
_publ_contact_author_email     'rodimo26@yahoo.es'
_publ_contact_author_fax     '57 23 392440'
_publ_contact_author_phone     '57 23 393248'
_publ_section_title
;
(<i>E</i>)-Benzaldehyde <i>O</i>-{[3-(pyridin-3-yl)isoxazol-5-yl]methyl}oxime
;
loop_
    _publ_author_name
    _publ_author_address
    'Moreno-Fuquen, Rodolfo'
;    Departamento de Qu\'imica
Facultad de Ciencias,
     Universidad del Valle
     Apartado 25360, Santiago de Cali,
     Colombia
;
    'Loaiza, Alix Elena'
;    Laboratorio de Sintesis Org\'anica, Facultad de Ciencias,
     Pontificia Universidad Javeriana,
     Bogota, DC,
     Colombia
;
    'Diaz-Velandia, John'
;    Laboratorio de Sintesis Org\'anica, Facultad de Ciencias,
     Universidad Javeriana,
     Bogota, DC,
     Colombia
;
    'Kennedy, Alan R.'
;    WestCHEM, Department of Pure and Applied Chemistry,
     University of Strathclyde,
     295 Cathedral Street, Glasgow G1 1XL,
     Scotland
;
    'Morrison, Catriona A.'
;    WestCHEM, Department of Pure and Applied Chemistry,
     University of Strathclyde,
     295 Cathedral Street, Glasgow G1 1XL,
     Scotland
;
