# Supplementary material for: (E)-Benzaldehyde O-{[3-(pyridin-3-yl)isoxazol-5-yl]meth­yl}oxime
Source: Acta Crystallogr Sect E Struct Rep Online. 2012 Mar 17;68(Pt 4):o1080. doi: 10.1107/S1600536812010732 (PMC3344035; doi:10.1107/S1600536812010732)
Supplement: Supplementary file 2 [file e-68-o1080-Isup2.hkl]

# 
# h,k,l, Fc-squared, Fo-squared, sigma(Fo-squared) and status flag 
# 
data_I
_shelx_title ' ncs0259' 
_shelx_refln_list_code          4 
_shelx_F_calc_maximum      240.41 
_exptl_crystal_F_000      1168.00 
_reflns_d_resolution_high  0.8411 
 
loop_ 
 _symmetry_equiv_pos_as_xyz 
 'x, y, z' 
 '-x, -y, z+1/2' 
 '-x+1/2, y+1/2, z+1/2' 
 'x+1/2, -y+1/2, z' 
 
_cell_length_a    19.3638 
_cell_length_b     4.4594 
_cell_length_c    31.7751 
_cell_angle_alpha  90.000 
_cell_angle_beta   90.000 
_cell_angle_gamma  90.000 
 
_shelx_F_squared_multiplier     1.000 
 
loop_ 
 _refln_index_h 
 _refln_index_k 
 _refln_index_l 
 _refln_F_squared_calc 
 _refln_F_squared_meas 
 _refln_F_squared_sigma 
 _refln_observed_status 
   0   1 -37      207.98      110.30     79.36 o 
   1   1 -37        2.92       25.92     15.30 o 
   1   1 -36       24.43       30.07     22.97 o 
   2   1 -36      256.27      185.30     85.26 o 
   3   1 -36        5.71       -5.55     19.86 o 
   4   1 -36      564.65      583.75    165.86 o 
   5   1 -36       38.81       32.58     20.96 o 
   0   1 -35      102.30      102.27     43.95 o 
   1   1 -35       43.23        6.03     24.73 o 
   2   1 -35      194.83      183.01     63.59 o 
   3   1 -35        7.97       30.47     30.05 o 
   4   1 -35      159.84      147.56     50.03 o 
   5   1 -35       29.38       13.98     25.26 o 
   6   1 -35      284.15      230.63     97.42 o 
   7   1 -35       87.19       45.08     30.87 o 
   4   0 -34        9.25       20.33     24.18 o 
   6   0 -34       61.78       98.64     60.43 o 
   8   0 -34      235.72      349.25     92.81 o 
   1   1 -34       10.33       15.31     17.22 o 
   2   1 -34       81.32       97.79     38.65 o 
   3   1 -34        8.61       24.26     17.27 o 
   4   1 -34        3.69       17.41     12.76 o 
   5   1 -34       25.25       53.83     28.89 o 
   6   1 -34      139.00      138.04     47.57 o 
   7   1 -34       87.00       81.09     33.47 o 
   8   1 -34      161.47      133.00    104.41 o 
   0   2 -34       70.73       98.88    117.23 o 
   1   2 -34       27.99       33.85     21.05 o 
   2   2 -34       33.05       40.32     33.17 o 
   3   2 -34        9.53       27.25     14.97 o 
   4   2 -34      178.56      174.67     73.09 o 
   4   0 -33      165.26      142.65     96.31 o 
   6   0 -33      630.76      542.06    158.46 o 
   8   0 -33      166.70      120.44     98.11 o 
  10   0 -33      202.27      294.58     98.45 o 
   0   1 -33        7.66       -8.98     31.20 o 
   1   1 -33        3.84       26.95     21.69 o 
   2   1 -33       33.75       63.20     30.11 o 
   3   1 -33       29.95       29.86     21.06 o 
   4   1 -33       32.24       23.27     30.90 o 
   5   1 -33       94.49       58.73     31.97 o 
   6   1 -33      231.84      186.21     80.60 o 
   7   1 -33       70.71       59.98     30.76 o 
   9   1 -33      121.06       78.37     46.66 o 
  10   1 -33       77.96       83.11     69.74 o 
   1   2 -33       50.18       23.71     14.45 o 
   2   2 -33      586.43      577.39     92.60 o 
   3   2 -33      142.57      140.14     49.53 o 
   4   2 -33       13.22       27.54     22.80 o 
   5   2 -33      148.59      107.88     50.34 o 
   6   2 -33      105.98      117.58     44.69 o 
   7   2 -33       29.94       17.18     23.06 o 
   2   0 -32       69.87       20.32     27.31 o 
   4   0 -32        9.07       17.45     23.57 o 
   6   0 -32      552.44      652.22     90.60 o 
   8   0 -32      197.36       86.57     87.78 o 
  10   0 -32       14.08       25.03     35.40 o 
   1   1 -32       81.34      105.62     33.23 o 
   2   1 -32       13.15       20.97     16.87 o 
   3   1 -32      166.96      108.99     33.44 o 
   4   1 -32      434.32      426.33    112.70 o 
   5   1 -32      168.91      140.49     49.05 o 
   6   1 -32       66.92       85.91     36.46 o 
   7   1 -32       57.65       32.63     22.63 o 
   8   1 -32      142.41      136.01     46.45 o 
   9   1 -32      155.61      113.42     73.37 o 
  10   1 -32      257.99      140.76     84.13 o 
  11   1 -32        2.34       -3.76     12.73 o 
   0   2 -32      213.67      182.01     84.86 o 
   1   2 -32       86.94       53.64     24.61 o 
   2   2 -32      908.66      877.48    157.94 o 
   3   2 -32        2.24        5.05     20.44 o 
   4   2 -32      122.31      118.12     33.16 o 
   5   2 -32      154.73      179.39     37.10 o 
   6   2 -32      336.08      289.38     92.58 o 
   7   2 -32      120.99      123.81     36.74 o 
   8   2 -32       18.65       17.06     22.78 o 
   2   0 -31      302.87      226.93     90.40 o 
   4   0 -31      310.62      282.09    133.61 o 
   6   0 -31     1474.95     1671.90     98.21 o 
   8   0 -31     1917.02     2115.62     89.08 o 
  10   0 -31       54.45       55.39     31.80 o 
  12   0 -31      113.50       58.88     58.14 o 
   0   1 -31      178.93      189.94     74.41 o 
   1   1 -31      369.66      318.70     78.54 o 
   2   1 -31       77.96       81.61     36.97 o 
   3   1 -31      252.46      228.25     53.72 o 
   4   1 -31      568.31      551.50    115.28 o 
   5   1 -31       76.12       96.96     26.13 o 
   6   1 -31      298.44      261.81     75.59 o 
   7   1 -31      137.55      102.32     47.36 o 
   8   1 -31       24.54       30.30     17.81 o 
   9   1 -31      273.48      148.14     96.70 o 
  10   1 -31       48.30       55.85     45.26 o 
  11   1 -31       55.83       45.93     41.02 o 
  12   1 -31       49.99       46.52     36.72 o 
   1   2 -31      400.65      453.27     63.45 o 
   2   2 -31       70.16       65.51     22.08 o 
   3   2 -31       97.58       64.99     28.28 o 
   4   2 -31       87.98      114.47     37.74 o 
   5   2 -31       52.11       51.30     22.90 o 
   6   2 -31      113.91      141.50     43.31 o 
   7   2 -31      111.58      128.51     33.50 o 
   8   2 -31        1.10        5.38     22.79 o 
   9   2 -31       50.80       32.15     18.78 o 
   0   3 -31       46.24       59.34     45.80 o 
   1   3 -31      111.45      103.66     40.18 o 
   0   0 -30      492.44      416.80    176.40 o 
   2   0 -30      414.70      506.48    137.53 o 
   4   0 -30      607.17      653.33    122.72 o 
   6   0 -30       32.88       35.41     30.03 o 
   8   0 -30      455.50      550.40     50.07 o 
  10   0 -30       25.99       51.71     49.38 o 
  12   0 -30       60.49       26.26     23.47 o 
   1   1 -30      681.54      735.64    152.28 o 
   2   1 -30      369.67      404.85     88.79 o 
   3   1 -30       49.51       36.71     21.94 o 
   4   1 -30     1304.70     1448.99     74.23 o 
   5   1 -30      735.79      640.71    157.88 o 
   6   1 -30       40.66       24.62     22.75 o 
   7   1 -30       80.75      127.18     50.41 o 
   8   1 -30      295.83      271.10     99.57 o 
   9   1 -30      109.19       86.57     47.30 o 
  10   1 -30       69.68       49.17     25.01 o 
  11   1 -30       26.97       50.90     30.03 o 
  12   1 -30       34.81       37.18     24.18 o 
  13   1 -30       10.61        9.17     16.97 o 
   0   2 -30      363.00      488.31     78.32 o 
   1   2 -30      645.18      640.82     96.54 o 
   2   2 -30      187.38      133.59     38.14 o 
   3   2 -30       14.57       20.15     14.87 o 
   4   2 -30      133.46      124.54     37.61 o 
   5   2 -30        2.57       25.54     21.96 o 
   6   2 -30       40.79       40.62     28.74 o 
   7   2 -30       33.55       17.82     15.32 o 
   8   2 -30       15.48       13.26     16.89 o 
   9   2 -30       10.31       18.65     17.50 o 
  10   2 -30        5.67       16.52     13.03 o 
   1   3 -30       46.19       46.65     29.68 o 
   2   3 -30       15.72       33.16     24.11 o 
   3   3 -30       12.98       31.36     34.57 o 
   4   3 -30       43.85       54.80     33.18 o 
   5   3 -30       52.78       32.95     17.52 o 
   2   0 -29      173.75      181.72     68.92 o 
   4   0 -29     3466.46     4069.03    144.80 o 
   6   0 -29      175.22      178.90     77.70 o 
   8   0 -29        2.30       25.38     38.02 o 
  10   0 -29        3.41        8.50     12.52 o 
  12   0 -29      137.53       60.94     67.98 o 
   1   1 -29      209.43      209.33     51.42 o 
   2   1 -29     1873.82     2112.51    197.17 o 
   3   1 -29      237.18      207.36     47.06 o 
   4   1 -29      131.11      125.94     32.91 o 
   5   1 -29      493.25      407.69    100.73 o 
   6   1 -29       31.77       28.41     20.28 o 
   7   1 -29       80.84       72.12     27.28 o 
   8   1 -29      615.18      651.46     84.78 o 
   9   1 -29      165.16      202.45     78.79 o 
  10   1 -29       31.98       49.94     32.77 o 
  11   1 -29        8.00       17.31     22.41 o 
  12   1 -29       30.90       13.07     17.10 o 
  13   1 -29       35.80       14.65     22.32 o 
  14   1 -29       30.89       12.15     13.98 o 
   1   2 -29       42.96       29.07     28.71 o 
   2   2 -29       75.67       66.36     27.15 o 
   3   2 -29      329.78      313.63     52.08 o 
   4   2 -29       21.17        6.03     15.44 o 
   5   2 -29      223.52      242.20     42.61 o 
   6   2 -29      198.85      201.99     43.02 o 
   7   2 -29      130.19      120.51     27.42 o 
   8   2 -29       26.53       18.25     15.15 o 
   9   2 -29       39.39       58.05     29.21 o 
  10   2 -29       71.55       61.58     22.70 o 
  11   2 -29       21.04        3.68     12.17 o 
   0   3 -29      322.07      193.84     52.81 o 
   1   3 -29      112.56      106.71     34.53 o 
   2   3 -29       20.10       38.21     28.71 o 
   3   3 -29       44.76       60.75     23.28 o 
   4   3 -29      196.72      235.91     65.27 o 
   5   3 -29       41.05       63.04     26.32 o 
   6   3 -29       58.40       47.59     26.92 o 
   0   0 -28     6694.87     7345.23    138.26 o 
   2   0 -28      304.74      302.01    120.54 o 
   4   0 -28     1436.37     1873.08    290.74 o 
   6   0 -28     1425.95     1848.14    202.53 o 
   8   0 -28      456.29      348.71    178.42 o 
  10   0 -28       98.05       92.64     46.59 o 
  12   0 -28      175.04       55.67     63.17 o 
   1   1 -28      222.04      221.14     47.98 o 
   2   1 -28       63.15       74.48     26.65 o 
   3   1 -28     1215.65     1230.70    226.50 o 
   4   1 -28       88.13      132.00     33.65 o 
   5   1 -28       85.37      103.42     37.08 o 
   6   1 -28      495.46      512.61    121.95 o 
   7   1 -28      148.20      129.81     38.62 o 
   8   1 -28       21.77       38.02     17.69 o 
   9   1 -28       87.30       79.54     40.09 o 
  10   1 -28       28.39       14.18     17.92 o 
  11   1 -28        4.05       18.25     20.25 o 
  12   1 -28      147.24       56.27     41.81 o 
  13   1 -28       32.99       15.28     30.60 o 
  14   1 -28       14.37       13.24     28.81 o 
   0   2 -28      351.15      489.66    108.33 o 
   1   2 -28       63.91       56.73     31.94 o 
   2   2 -28      533.95      541.11     68.78 o 
   3   2 -28      211.38      205.72     48.38 o 
   4   2 -28      495.63      510.59     76.66 o 
   5   2 -28      105.69      118.36     35.27 o 
   6   2 -28       31.49       28.54     24.92 o 
   7   2 -28       85.87      100.87     28.06 o 
   8   2 -28      985.96      984.32     76.91 o 
   9   2 -28      164.32      112.70     37.93 o 
  10   2 -28      112.30       91.99     27.79 o 
  11   2 -28       76.71       87.07     21.24 o 
  12   2 -28       93.47       57.99     29.15 o 
   1   3 -28       13.73       14.88     22.16 o 
   2   3 -28       57.05       85.20     35.87 o 
   3   3 -28       74.69       72.32     26.19 o 
   4   3 -28        6.85       15.67     19.04 o 
   5   3 -28       24.41       29.33     21.96 o 
   6   3 -28      141.23      140.00     39.07 o 
   7   3 -28        2.54       15.12     19.88 o 
   8   3 -28        0.13        8.83     16.17 o 
   2   0 -27      163.24      177.95     53.42 o 
   4   0 -27     6479.07     8014.49    139.16 o 
   6   0 -27     1126.35     1418.37    174.92 o 
   8   0 -27      102.83      110.16     56.81 o 
  10   0 -27      697.64      715.89    109.13 o 
  12   0 -27       65.72       32.26     18.32 o 
  16   0 -27       22.24      -12.32     49.70 o 
   0   1 -27      686.85      745.96    211.88 o 
   1   1 -27       50.47       48.91     21.58 o 
   2   1 -27      275.50      328.39     71.78 o 
   3   1 -27       22.78       35.13     16.05 o 
   4   1 -27      121.19      165.72     38.56 o 
   5   1 -27      114.21       97.32     30.90 o 
   6   1 -27      232.11      217.76     44.12 o 
   7   1 -27      702.38      689.15    100.69 o 
   8   1 -27      163.36      160.23     45.31 o 
   9   1 -27        8.29        8.03     12.45 o 
  10   1 -27       61.07       67.71     26.60 o 
  11   1 -27      141.54       96.50     45.88 o 
  12   1 -27      115.00      131.39     34.88 o 
  13   1 -27        6.58       -4.18     19.91 o 
  14   1 -27       12.18       53.70     38.19 o 
  15   1 -27      227.77      214.83    108.69 o 
   1   2 -27      347.36      290.91     56.16 o 
   2   2 -27      483.20      505.64     72.48 o 
   3   2 -27      205.68      192.58     45.79 o 
   4   2 -27      236.18      201.31     47.62 o 
   5   2 -27       10.12       86.75     45.61 o 
   6   2 -27       56.21       59.36     26.37 o 
   7   2 -27       93.44       86.68     30.63 o 
   8   2 -27      101.46       98.46     30.05 o 
   9   2 -27      136.90      102.75     25.56 o 
  10   2 -27      123.04       82.55     28.10 o 
  11   2 -27      216.21      208.48     42.77 o 
  12   2 -27      175.10      140.22     30.82 o 
  13   2 -27       76.02       73.07     21.65 o 
   0   3 -27       13.29       30.44     37.93 o 
   1   3 -27       11.72       -2.92     19.87 o 
   2   3 -27       19.87       17.38     20.43 o 
   3   3 -27      227.05      226.49     36.43 o 
   4   3 -27        2.35       26.31     21.86 o 
   5   3 -27       55.36       30.14     21.14 o 
   6   3 -27      227.69      185.27     43.29 o 
   7   3 -27      102.41       86.83     35.80 o 
   8   3 -27       60.96       84.80     44.58 o 
   9   3 -27      107.05       98.29     34.36 o 
   0   0 -26      686.42      799.49    230.15 o 
   2   0 -26     2761.23     3151.44    116.98 o 
   4   0 -26      456.82      619.99    188.46 o 
   6   0 -26     1305.12     1452.94    208.10 o 
   8   0 -26      243.12      200.87     78.14 o 
  10   0 -26      782.77      899.24    159.04 o 
  12   0 -26      170.31      152.51     82.67 o 
  16   0 -26       20.55       14.57     49.75 o 
   1   1 -26     1017.66      938.02    127.79 o 
   2   1 -26      215.71      246.98     53.90 o 
   3   1 -26     1477.01     1361.45    204.52 o 
   4   1 -26      233.17      255.34     61.82 o 
   5   1 -26      387.58      341.17    102.53 o 
   6   1 -26        5.52       13.06     11.38 o 
   7   1 -26     1318.22     1625.56    170.78 o 
   8   1 -26      269.95      268.81     33.52 o 
   9   1 -26      335.48      265.75     82.32 o 
  10   1 -26      325.58      258.99     49.93 o 
  11   1 -26       73.65       44.49     23.01 o 
  12   1 -26      462.46      512.09     84.72 o 
  13   1 -26       63.64      100.28     30.85 o 
  14   1 -26      126.82      131.70     52.57 o 
  15   1 -26       24.98       74.66     77.75 o 
  16   1 -26      137.12       73.89     50.73 o 
   0   2 -26     1155.85     1123.82    182.91 o 
   1   2 -26      354.14      344.96     47.69 o 
   2   2 -26       36.39       32.67     21.80 o 
   3   2 -26      451.64      432.56     52.49 o 
   4   2 -26       53.06       45.96     28.36 o 
   5   2 -26       22.99       26.41     16.73 o 
   6   2 -26       24.52       25.33     16.40 o 
   7   2 -26       13.41        8.11     18.93 o 
   8   2 -26       60.07       61.75     30.11 o 
   9   2 -26       65.42       62.24     31.35 o 
  10   2 -26       43.56       58.19     18.27 o 
  11   2 -26      121.77       85.81     22.46 o 
  12   2 -26      101.42       96.36     21.86 o 
  13   2 -26      149.18      143.74     29.15 o 
  14   2 -26       15.21       13.90     11.70 o 
   1   3 -26       28.21       28.51     22.22 o 
   2   3 -26       25.66       31.89     28.90 o 
   3   3 -26      164.68      118.01     36.26 o 
   4   3 -26       20.88       19.16     22.66 o 
   5   3 -26       14.30       20.25     18.77 o 
   6   3 -26      185.33      209.11     41.98 o 
   7   3 -26      400.94      382.82     54.53 o 
   8   3 -26      106.06       94.54     35.42 o 
   9   3 -26       47.50       34.46     19.67 o 
  10   3 -26      166.87      131.85     51.67 o 
   2   0 -25       88.50      105.08     35.00 o 
   4   0 -25     5562.11     6073.35     99.23 o 
   6   0 -25      501.26      576.42    138.86 o 
   8   0 -25     1418.35     1857.36    274.91 o 
  10   0 -25      140.79      146.72     60.18 o 
  12   0 -25      185.70      171.77     75.37 o 
  16   0 -25      227.38      192.53     89.02 o 
   0   1 -25      430.79      395.87    106.53 o 
   1   1 -25     1339.78     1414.19    193.42 o 
   2   1 -25      410.19      446.02     90.73 o 
   3   1 -25      918.97     1039.64    152.46 o 
   4   1 -25      226.45      240.14     50.49 o 
   5   1 -25      561.87      621.88    185.13 o 
   6   1 -25       77.51       81.84     27.24 o 
   7   1 -25     1006.51     1141.36    141.16 o 
   8   1 -25      103.86      147.01     32.63 o 
   9   1 -25      125.46       86.05     47.85 o 
  10   1 -25      818.04      870.43    102.99 o 
  11   1 -25      124.20      126.41     41.03 o 
  12   1 -25      122.92       81.66     28.22 o 
  13   1 -25      150.01      146.33     30.01 o 
  14   1 -25      597.77      529.64     68.98 o 
  15   1 -25       10.87       23.26     38.88 o 
  16   1 -25      290.85      197.74     95.11 o 
   1   2 -25      153.67      126.55     30.35 o 
   2   2 -25      321.05      296.84     42.53 o 
   3   2 -25      562.40      584.07     72.14 o 
   4   2 -25      147.22      142.65     30.53 o 
   5   2 -25      135.99      120.27     32.45 o 
   6   2 -25       30.40       17.29     19.08 o 
   7   2 -25       98.58       96.49     31.56 o 
   8   2 -25       54.31      108.06     30.79 o 
   9   2 -25        5.35        4.26     18.45 o 
  10   2 -25      429.86      379.76     38.15 o 
  11   2 -25       69.65       49.71     16.07 o 
  12   2 -25      225.87      229.88     34.48 o 
  13   2 -25       59.91       51.44     17.49 o 
  14   2 -25       99.01       77.68     22.29 o 
   0   3 -25       80.72       36.65     32.49 o 
   1   3 -25       72.78       64.19     25.16 o 
   2   3 -25       15.69       27.61     27.55 o 
   3   3 -25       19.16       17.40     26.36 o 
   4   3 -25      145.10      129.93     32.65 o 
   5   3 -25      149.01      137.02     30.23 o 
   6   3 -25      125.68       76.33     27.17 o 
   7   3 -25      709.66      877.22    176.59 o 
   8   3 -25       53.26       64.99     26.94 o 
   9   3 -25       24.17       13.52     22.24 o 
  10   3 -25       25.93       24.03     10.55 o 
  11   3 -25       86.58       50.64     24.86 o 
   0   0 -24      637.83      756.43    215.57 o 
   2   0 -24      271.69      287.10     65.70 o 
   4   0 -24      571.60      632.82     62.25 o 
   6   0 -24      740.60      772.81     95.86 o 
   8   0 -24      884.87      872.84    134.09 o 
  10   0 -24      229.70      199.64     94.16 o 
  12   0 -24     1436.97     1756.76    297.30 o 
  16   0 -24      782.09      572.81    130.06 o 
   1   1 -24      110.88      129.75     36.88 o 
   2   1 -24      187.35      208.27     37.75 o 
   3   1 -24      284.53      244.30     46.02 o 
   4   1 -24       67.33       84.77     31.47 o 
   5   1 -24       38.75       62.79     36.43 o 
   6   1 -24     1482.61     1756.69    165.78 o 
   7   1 -24       63.48       56.59     18.48 o 
   8   1 -24      663.19      712.11     81.32 o 
   9   1 -24      136.10      163.87     38.53 o 
  10   1 -24      131.22      113.69     29.82 o 
  11   1 -24      338.26      295.72     61.19 o 
  12   1 -24      161.62      130.80     29.06 o 
  13   1 -24      170.20      158.00     28.29 o 
  14   1 -24       11.78       17.16     11.65 o 
  15   1 -24      102.47       55.07     39.29 o 
  16   1 -24       41.09       -8.68     39.11 o 
  17   1 -24      132.93       45.45     38.33 o 
   0   2 -24      247.47      212.74     55.84 o 
   1   2 -24      348.39      353.20     57.17 o 
   2   2 -24        0.46       15.62     18.92 o 
   3   2 -24      242.58      275.77     43.86 o 
   4   2 -24      781.21      823.68     96.24 o 
   5   2 -24       59.15       47.81     21.68 o 
   6   2 -24      591.07      543.70     69.46 o 
   7   2 -24       28.73       34.48     22.82 o 
   8   2 -24      114.71      129.76     35.44 o 
   9   2 -24      113.78       92.76     29.94 o 
  10   2 -24      201.64      175.44     29.69 o 
  11   2 -24       24.70       45.83     18.30 o 
  12   2 -24       17.25       27.67     13.95 o 
  13   2 -24       16.64       25.53     15.05 o 
  14   2 -24       21.79       20.74     16.89 o 
  15   2 -24        2.63       21.91     15.33 o 
   1   3 -24       57.55       24.54     19.26 o 
   2   3 -24       63.36       37.50     28.04 o 
   3   3 -24      125.36      100.74     30.74 o 
   4   3 -24      462.74      480.91     45.43 o 
   5   3 -24       12.32       10.46     18.85 o 
   6   3 -24       71.30       93.42     29.62 o 
   7   3 -24      385.65      349.16     70.68 o 
   8   3 -24       55.24       31.85     22.88 o 
   9   3 -24       76.54       97.70     28.76 o 
  10   3 -24      105.60       51.24     23.47 o 
  11   3 -24       35.90       55.76     27.76 o 
  12   3 -24        9.32       24.27     18.52 o 
   0   4 -24      258.90      284.12     95.01 o 
   1   4 -24       32.40       35.18     29.82 o 
   2   4 -24        3.81       27.94     24.21 o 
   3   4 -24        1.07       13.48     24.34 o 
   2   0 -23     1205.59     1227.35     86.81 o 
   4   0 -23      425.30      392.54     80.65 o 
   6   0 -23     1928.75     2124.77    344.51 o 
   8   0 -23      719.24      807.05    102.90 o 
  10   0 -23        1.95        6.50     15.69 o 
  12   0 -23      539.13      510.88     99.44 o 
  16   0 -23     1332.19     1280.15    149.19 o 
  18   0 -23       99.37      152.58    100.14 o 
   0   1 -23     5519.15     6305.87    711.71 o 
   1   1 -23      146.39      113.16     13.66 o 
   2   1 -23      195.91      169.41     32.36 o 
   3   1 -23      367.82      357.11     49.68 o 
   4   1 -23      109.18      113.99     29.62 o 
   5   1 -23      352.48      391.67     49.06 o 
   6   1 -23      321.99      317.74     60.26 o 
   7   1 -23      211.46      269.23     45.78 o 
   8   1 -23     1058.50     1109.47    128.93 o 
   9   1 -23       37.29       49.00     23.38 o 
  10   1 -23       85.45       83.73     18.89 o 
  11   1 -23      778.41      795.30     71.96 o 
  12   1 -23      134.44      150.82     33.78 o 
  13   1 -23       86.65       48.38     20.13 o 
  14   1 -23        3.92       12.17     11.65 o 
  15   1 -23       95.44       59.88     15.49 o 
  16   1 -23        2.03       22.61     35.00 o 
  17   1 -23       52.67       47.36     46.11 o 
   1   2 -23      857.64      879.63    107.68 o 
   2   2 -23      349.27      319.23     51.56 o 
   3   2 -23      150.77      132.35     39.79 o 
   4   2 -23      332.78      342.27     64.81 o 
   5   2 -23       47.81       60.87     22.34 o 
   6   2 -23       17.05       18.56     18.26 o 
   7   2 -23       56.86       62.09     23.31 o 
   8   2 -23     1452.87     1564.84    143.34 o 
   9   2 -23      181.33      186.57     35.91 o 
  10   2 -23      609.82      510.96     60.78 o 
  11   2 -23      149.93      141.79     23.08 o 
  12   2 -23      138.50      126.60     25.77 o 
  13   2 -23      473.39      518.31     42.47 o 
  14   2 -23       68.81       77.02     22.24 o 
  15   2 -23       38.10       39.49     19.81 o 
  16   2 -23      178.09      104.36     32.72 o 
   0   3 -23      114.31      153.21     55.77 o 
   1   3 -23       52.76       57.75     27.52 o 
   2   3 -23      243.19      227.00     42.16 o 
   3   3 -23        9.53        8.17     19.82 o 
   4   3 -23      120.40      101.13     34.36 o 
   5   3 -23       31.59       22.69     25.41 o 
   6   3 -23       51.40       53.33     26.70 o 
   7   3 -23        2.98       14.57     18.54 o 
   8   3 -23      227.70      254.86     42.11 o 
   9   3 -23       21.16       38.12     24.73 o 
  10   3 -23        0.00       15.96     14.93 o 
  11   3 -23      108.57       97.49     25.42 o 
  12   3 -23       39.13       20.69     14.29 o 
   1   4 -23       87.60       52.48     36.80 o 
   2   4 -23       41.28       46.94     27.58 o 
   3   4 -23       30.13       28.53     21.97 o 
   4   4 -23       83.98       90.85     47.63 o 
   5   4 -23       28.37       26.09     28.83 o 
   0   0 -22      101.92       88.72     38.88 o 
   2   0 -22     2392.83     2739.21    120.47 o 
   4   0 -22      212.92      254.28     51.96 o 
   6   0 -22     3759.69     4024.61    594.28 o 
   8   0 -22       85.24       47.70     18.15 o 
  10   0 -22       14.35       10.61      8.93 o 
  12   0 -22     1995.03     2243.20    228.99 o 
  14   0 -22      897.58      924.61    161.81 o 
  16   0 -22      297.79      123.71     48.62 o 
  18   0 -22      479.88      360.40    139.29 o 
   1   1 -22      297.57      266.40    105.88 o 
   2   1 -22      177.41      147.49     28.85 o 
   3   1 -22      438.53      434.44     63.05 o 
   4   1 -22       52.49       42.87     22.65 o 
   5   1 -22      128.33      113.56     28.35 o 
   6   1 -22       16.51       11.03     14.81 o 
   7   1 -22      193.55      192.74     28.03 o 
   8   1 -22      312.58      366.75     47.89 o 
   9   1 -22      407.00      441.30     66.58 o 
  10   1 -22      313.34      291.56     37.02 o 
  11   1 -22      127.85      107.69     23.74 o 
  12   1 -22      204.23      195.94     28.23 o 
  13   1 -22        2.30       14.12     13.56 o 
  14   1 -22       27.24       24.09     12.49 o 
  15   1 -22      191.75      138.49     22.91 o 
  16   1 -22      131.29       47.18     41.79 o 
  17   1 -22       73.94      103.20     62.45 o 
  18   1 -22       42.32       40.65     50.89 o 
   0   2 -22       51.09       51.40     41.22 o 
   1   2 -22      321.97      278.88     40.23 o 
   2   2 -22       38.40       39.42     20.49 o 
   3   2 -22       34.84       45.62     22.95 o 
   4   2 -22      569.10      644.50     79.83 o 
   5   2 -22      262.96      245.85     43.73 o 
   6   2 -22      424.17      390.15     69.49 o 
   7   2 -22       50.35       28.48     21.81 o 
   8   2 -22      476.57      495.97     65.90 o 
   9   2 -22       20.17       -1.14     14.55 o 
  10   2 -22       51.49       55.00     20.15 o 
  11   2 -22      524.53      496.15     51.19 o 
  12   2 -22      592.22      548.52     41.57 o 
  13   2 -22      103.34       88.06     21.15 o 
  14   2 -22       82.95       62.77     19.09 o 
  15   2 -22      259.54      256.28     35.01 o 
  16   2 -22       65.12       41.28     19.23 o 
   1   3 -22      115.96      140.41     38.61 o 
   2   3 -22       41.23       60.63     28.01 o 
   3   3 -22      206.66      148.65     34.86 o 
   4   3 -22       62.15       79.72     30.14 o 
   5   3 -22      452.39      488.77     67.59 o 
   6   3 -22       49.15       74.02     28.89 o 
   7   3 -22      605.34      672.63     53.49 o 
   8   3 -22      178.01      181.51     39.32 o 
   9   3 -22       19.88       19.49     21.08 o 
  10   3 -22       17.28       31.99     23.66 o 
  11   3 -22       25.11       65.20     24.25 o 
  12   3 -22      100.64      117.76     30.98 o 
  13   3 -22       45.21       43.84     15.22 o 
   0   4 -22      965.04     1144.56     73.89 o 
   1   4 -22      120.90       63.43     30.68 o 
   2   4 -22       14.65       23.29     28.86 o 
   3   4 -22        3.64       39.25     37.60 o 
   4   4 -22      122.45       71.64     31.53 o 
   5   4 -22      114.93      127.53     43.52 o 
   6   4 -22       23.37       21.49     19.18 o 
   2   0 -21       41.80       50.10     12.32 o 
   4   0 -21     1937.58     1993.06     90.20 o 
   6   0 -21      758.54      714.01    110.97 o 
   8   0 -21     1844.23     1742.46    168.71 o 
  10   0 -21        8.36       35.77     32.49 o 
  12   0 -21      241.95      242.00     35.65 o 
  14   0 -21       61.74       74.76     33.99 o 
  18   0 -21      179.53      192.73    108.41 o 
   0   1 -21      296.40      247.18     86.30 o 
   1   1 -21      913.63      885.95     69.83 o 
   2   1 -21     1728.18     1957.55    109.91 o 
   3   1 -21      198.26      218.09     35.38 o 
   4   1 -21       74.98       91.03     23.61 o 
   5   1 -21      178.08      204.17     36.17 o 
   6   1 -21       27.39       24.42     13.50 o 
   7   1 -21      520.52      481.66    112.26 o 
   8   1 -21     1030.54     1109.53    111.05 o 
   9   1 -21     1173.54     1098.56     86.66 o 
  10   1 -21      628.12      693.35     71.63 o 
  11   1 -21      511.89      539.14     54.61 o 
  12   1 -21      165.29      184.68     26.81 o 
  13   1 -21      695.12      566.43     67.83 o 
  14   1 -21       94.26       82.56     22.18 o 
  15   1 -21       69.03       61.68     23.69 o 
  16   1 -21       20.59       14.53     16.87 o 
  17   1 -21       59.68       38.95     20.84 o 
  18   1 -21      152.09      133.17     60.28 o 
   1   2 -21      243.98      206.71     32.04 o 
   2   2 -21      225.97      226.00     36.19 o 
   3   2 -21        3.67       11.15     17.21 o 
   4   2 -21       10.88        1.90     17.94 o 
   5   2 -21      492.96      562.32     66.42 o 
   6   2 -21      250.05      290.09     55.15 o 
   7   2 -21      595.34      558.35    106.94 o 
   8   2 -21       55.06       63.27     22.69 o 
   9   2 -21      121.93      128.14     29.72 o 
  10   2 -21      318.05      276.45     39.61 o 
  11   2 -21     1328.15     1331.12    126.73 o 
  12   2 -21       33.10       41.53     15.97 o 
  13   2 -21       87.27       55.32     15.93 o 
  14   2 -21       32.19       25.09     14.70 o 
  15   2 -21       37.32       40.84     18.79 o 
  16   2 -21       64.59       50.41     18.08 o 
  17   2 -21       19.52       20.57     13.37 o 
   0   3 -21      189.18      223.87     60.24 o 
   1   3 -21       22.24       26.19     29.42 o 
   2   3 -21       81.28       89.85     27.33 o 
   3   3 -21      110.83       92.00     32.26 o 
   4   3 -21       48.69       46.69     25.49 o 
   5   3 -21     1165.54     1113.21    150.33 o 
   6   3 -21      209.89      173.09     37.93 o 
   7   3 -21      288.47      261.06     74.31 o 
   8   3 -21       22.51       16.84     15.87 o 
   9   3 -21      220.12      211.51     43.13 o 
  10   3 -21       84.05       86.41     32.60 o 
  11   3 -21       60.78       67.67     28.40 o 
  12   3 -21       71.32       65.27     32.60 o 
  13   3 -21        0.98       13.80     11.20 o 
  14   3 -21       21.12       18.41     25.21 o 
   1   4 -21      304.26      349.03     48.36 o 
   2   4 -21      161.18      171.07     39.50 o 
   3   4 -21       21.74       14.80     31.08 o 
   4   4 -21       37.52       37.84     33.67 o 
   5   4 -21      371.04      386.01    104.23 o 
   6   4 -21        8.71       31.95     24.69 o 
   7   4 -21        7.10       26.14     25.16 o 
   8   4 -21      132.23      167.52     47.57 o 
   0   0 -20       11.76        9.36     16.18 o 
   2   0 -20      656.45      672.68     79.63 o 
   4   0 -20       71.92       71.08     17.06 o 
   6   0 -20      768.48      748.48    125.83 o 
   8   0 -20     1399.59     1428.82    114.28 o 
  10   0 -20      398.87      412.07     47.96 o 
  12   0 -20       86.17       64.11     33.71 o 
  14   0 -20      335.73      354.48     35.12 o 
  16   0 -20      204.59       74.61     71.42 o 
  18   0 -20      347.49      374.29    138.66 o 
   1   1 -20     1068.83     1036.50     85.43 o 
   2   1 -20       34.91       41.91     15.13 o 
   3   1 -20      377.75      432.73     69.28 o 
   4   1 -20      724.57      821.58     74.11 o 
   5   1 -20      179.73      142.91     25.05 o 
   6   1 -20        3.80       22.69     14.16 o 
   7   1 -20      160.66      182.19     47.93 o 
   8   1 -20     1055.12     1121.04     78.71 o 
   9   1 -20      179.66      185.88     28.36 o 
  10   1 -20      363.86      386.47     41.14 o 
  11   1 -20      508.36      447.04     43.70 o 
  12   1 -20     1631.69     1695.91    122.90 o 
  13   1 -20       79.71       64.29     29.74 o 
  14   1 -20       91.52       81.94     19.14 o 
  15   1 -20      234.45      163.31     38.01 o 
  16   1 -20       40.25       50.74     26.04 o 
  17   1 -20       47.37       35.35     22.17 o 
  18   1 -20       69.18       24.05     38.37 o 
  19   1 -20      122.25       96.48     48.08 o 
   0   2 -20       52.32       49.05     34.07 o 
   1   2 -20      218.27      211.82     35.91 o 
   2   2 -20       89.50      125.53     25.42 o 
   3   2 -20       35.83       41.47     30.87 o 
   4   2 -20        5.29        5.67     18.43 o 
   5   2 -20      492.40      452.71     53.02 o 
   6   2 -20      115.04      104.64     29.12 o 
   7   2 -20      456.99      436.17    119.10 o 
   8   2 -20      140.92      193.40     36.72 o 
   9   2 -20     1289.94     1289.63    106.96 o 
  10   2 -20      204.36      218.07     30.02 o 
  11   2 -20      103.87      141.41     26.15 o 
  12   2 -20      121.69       97.16     20.37 o 
  13   2 -20      321.85      359.28     36.21 o 
  14   2 -20      125.11      120.61     28.87 o 
  15   2 -20      109.19      112.77     35.18 o 
  16   2 -20        9.54       22.92     16.89 o 
  17   2 -20        3.41       12.46     16.40 o 
   1   3 -20       43.71       48.64     24.29 o 
   2   3 -20       21.95       14.18     16.57 o 
   3   3 -20       15.61       28.23     31.88 o 
   4   3 -20       53.58       57.64     28.28 o 
   5   3 -20     1556.17     1677.54    132.49 o 
   6   3 -20       69.71       66.50     49.11 o 
   7   3 -20      182.79      167.45     38.55 o 
   8   3 -20      156.29      151.54     31.56 o 
   9   3 -20      499.40      468.38     56.74 o 
  10   3 -20       46.07       72.15     32.61 o 
  11   3 -20       55.46       44.96     24.54 o 
  12   3 -20       10.72       19.65     13.12 o 
  13   3 -20       71.72       55.54     22.05 o 
  14   3 -20       12.35        8.32     15.38 o 
   0   4 -20      164.68      236.54     49.50 o 
   1   4 -20      207.39      210.58     44.54 o 
   2   4 -20      180.32      221.43     45.80 o 
   3   4 -20      122.85      147.40     38.42 o 
   4   4 -20        9.33       36.03     26.57 o 
   5   4 -20       23.04       21.66     21.01 o 
   6   4 -20      139.02      148.89     32.86 o 
   7   4 -20       50.74       30.77     31.78 o 
   8   4 -20       35.16       42.16     20.74 o 
   2   0 -19        6.58        9.46      7.59 o 
   4   0 -19       69.54       94.03     20.76 o 
   6   0 -19     1331.70     1665.22    232.37 o 
   8   0 -19     1421.04     1470.81    163.58 o 
  10   0 -19      147.09      167.42     28.49 o 
  12   0 -19      258.69      210.29     42.22 o 
  14   0 -19      110.62       65.29     16.83 o 
  16   0 -19       68.53       44.45     74.53 o 
  18   0 -19      536.15      359.63    114.28 o 
   0   1 -19        4.94       33.44     24.67 o 
   1   1 -19      127.66      107.53     14.16 o 
   2   1 -19       98.93       93.45     12.03 o 
   3   1 -19      668.84      644.43     61.24 o 
   4   1 -19     1030.61     1107.54     77.38 o 
   5   1 -19       73.86       76.88     18.85 o 
   6   1 -19      302.83      283.73     39.40 o 
   7   1 -19      191.46      188.54     29.99 o 
   8   1 -19      167.33      168.92     24.71 o 
   9   1 -19      147.81      156.15     25.04 o 
  10   1 -19      234.02      250.65     33.22 o 
  11   1 -19     1043.29      898.62     78.55 o 
  12   1 -19     2062.57     2095.46    148.07 o 
  13   1 -19      586.13      562.71     55.83 o 
  14   1 -19      505.18      449.74     71.24 o 
  15   1 -19      432.77      386.42     43.59 o 
  16   1 -19       48.40       38.91     15.14 o 
  17   1 -19      479.19      440.62     40.95 o 
  18   1 -19       40.61       27.13     20.69 o 
  19   1 -19       54.33       28.56     39.10 o 
   1   2 -19      503.33      569.52     60.60 o 
   2   2 -19       39.52       14.90     20.14 o 
   3   2 -19       19.07       14.45     32.62 o 
   4   2 -19     1206.58     1209.18     72.68 o 
   5   2 -19      353.49      312.12     35.42 o 
   6   2 -19      213.49      198.38     30.21 o 
   7   2 -19      278.63      288.53     51.44 o 
   8   2 -19        6.02       14.23     16.78 o 
   9   2 -19      310.70      244.92     38.97 o 
  10   2 -19      275.70      244.74     35.34 o 
  11   2 -19      339.62      346.77     44.69 o 
  12   2 -19      132.97      158.27     28.81 o 
  13   2 -19      162.35      165.63     31.06 o 
  14   2 -19       68.87       45.26     16.94 o 
  15   2 -19      474.68      538.30     41.31 o 
  16   2 -19       25.16       30.55     18.15 o 
  17   2 -19        8.50       34.80     19.52 o 
   0   3 -19       50.23       24.54     40.11 o 
   1   3 -19      118.31      128.50     36.06 o 
   2   3 -19       79.86       83.11     28.35 o 
   3   3 -19      348.01      342.88     53.47 o 
   4   3 -19        8.10       17.32     24.87 o 
   5   3 -19     1458.87     1552.47    172.04 o 
   6   3 -19      341.18      410.38     60.34 o 
   7   3 -19      135.72      107.41     24.04 o 
   8   3 -19        6.60       27.13     19.55 o 
   9   3 -19      399.81      346.20     54.78 o 
  10   3 -19       77.24       72.87     23.20 o 
  11   3 -19       91.98      116.72     26.27 o 
  12   3 -19       27.38       26.44     16.27 o 
  13   3 -19       13.59       15.24     10.02 o 
  14   3 -19      105.63       85.35     26.18 o 
  15   3 -19       33.95       19.56     47.62 o 
   1   4 -19       58.76       58.49     27.89 o 
   2   4 -19      219.40      253.85     42.58 o 
   3   4 -19       14.96       21.56     23.81 o 
   4   4 -19        2.56       14.80     27.17 o 
   5   4 -19       30.61       39.00     23.86 o 
   6   4 -19       37.82       22.61     19.15 o 
   7   4 -19       71.07       51.69     25.77 o 
   8   4 -19       29.35       66.05     29.55 o 
   9   4 -19      222.13      156.54     46.65 o 
   0   0 -18     2285.73     2817.16    128.17 o 
   2   0 -18     2913.42     3767.50    111.33 o 
   4   0 -18      429.92      501.70     46.64 o 
   6   0 -18     1246.26     1362.52    211.83 o 
   8   0 -18     1215.27     1256.27    105.87 o 
  10   0 -18      410.70      429.92     42.95 o 
  12   0 -18      567.44      534.87     67.27 o 
  14   0 -18      171.07      156.82     26.89 o 
  16   0 -18      605.44      608.46     82.35 o 
  20   0 -18      135.98      183.25     91.96 o 
   1   1 -18      503.53      480.74     27.39 o 
   2   1 -18       95.32      106.10     18.80 o 
   3   1 -18       69.01       51.26     36.98 o 
   4   1 -18       54.57       58.06     16.95 o 
   5   1 -18       92.15      102.99     25.52 o 
   6   1 -18       25.20       28.29     14.92 o 
   7   1 -18      120.26       95.15     35.53 o 
   8   1 -18      734.16      693.77     75.35 o 
   9   1 -18      530.12      497.75     42.54 o 
  10   1 -18       10.64       27.70     17.20 o 
  11   1 -18      138.27      102.41     21.68 o 
  12   1 -18      852.76      815.66     77.48 o 
  13   1 -18        0.94       13.30     17.92 o 
  14   1 -18     1035.63     1066.92     78.50 o 
  15   1 -18      153.85      143.64     27.73 o 
  16   1 -18       23.06       29.81     17.33 o 
  17   1 -18       29.26       21.76     23.43 o 
  18   1 -18       31.84       18.92     23.52 o 
  19   1 -18       20.25       43.74     23.07 o 
   0   2 -18      510.85      523.35     99.84 o 
   1   2 -18      757.19      694.60     67.47 o 
   2   2 -18      969.98     1012.49     84.44 o 
   3   2 -18       98.33       89.91     23.23 o 
   4   2 -18        0.89        1.07     15.49 o 
   5   2 -18       79.99       67.90     22.15 o 
   6   2 -18       28.55       17.21     14.89 o 
   7   2 -18       55.79       45.86     18.12 o 
   8   2 -18      247.36      202.34     34.48 o 
   9   2 -18       99.98       59.46     18.32 o 
  10   2 -18       37.00       58.39     17.25 o 
  11   2 -18      697.04      743.93     66.89 o 
  12   2 -18      141.58      120.17     23.03 o 
  13   2 -18       42.40       40.19     17.21 o 
  14   2 -18       50.46       40.33     16.18 o 
  15   2 -18       15.36       35.87     21.02 o 
  16   2 -18        1.50       37.94     22.81 o 
  17   2 -18       16.97       19.37     17.43 o 
  18   2 -18       22.68       36.17     23.21 o 
   1   3 -18       65.80       43.90     31.95 o 
   2   3 -18      284.95      332.09     56.34 o 
   3   3 -18      376.15      342.23     49.62 o 
   4   3 -18      134.47      179.58     40.52 o 
   5   3 -18      728.93      758.10    118.77 o 
   6   3 -18      128.73       86.94     32.94 o 
   7   3 -18      321.64      328.26     53.86 o 
   8   3 -18       35.32       47.46     31.65 o 
   9   3 -18      101.04       93.50     24.70 o 
  10   3 -18       99.64      102.54     24.92 o 
  11   3 -18       74.57       84.17     24.56 o 
  12   3 -18       43.11       59.17     21.27 o 
  13   3 -18       59.94       53.53     17.84 o 
  14   3 -18       22.98       16.07     10.47 o 
  15   3 -18      150.65      104.80     26.98 o 
   0   4 -18      125.22      122.83     54.05 o 
   1   4 -18       74.14       71.40     36.97 o 
   2   4 -18     1242.03     1378.11    112.22 o 
   3   4 -18        6.23       53.87     32.99 o 
   4   4 -18       75.11      110.19     37.35 o 
   5   4 -18       23.10       16.78     31.42 o 
   6   4 -18       50.13       44.87     29.22 o 
   7   4 -18      118.01      118.36     33.90 o 
   8   4 -18       32.96       21.80     21.11 o 
   9   4 -18      114.39      103.22     33.07 o 
  10   4 -18      185.28      122.49     34.01 o 
   2   0 -17      270.32      366.21     43.50 o 
   4   0 -17     2742.22     3299.03     97.16 o 
   6   0 -17       78.85      107.98     44.16 o 
   8   0 -17      107.21      132.69     30.40 o 
  10   0 -17     1043.57     1065.25     85.75 o 
  12   0 -17      103.44       85.66     19.75 o 
  14   0 -17       85.65       68.89     19.34 o 
  16   0 -17     2624.59     2678.83     75.60 o 
  20   0 -17      199.85      127.55     81.32 o 
   0   1 -17       52.93       54.07     12.27 o 
   1   1 -17      541.45      427.29     99.91 o 
   2   1 -17      289.45      240.28     23.07 o 
   3   1 -17      277.11      325.55     48.70 o 
   4   1 -17      559.56      634.53     96.35 o 
   5   1 -17      287.06      283.12    102.24 o 
   6   1 -17      308.32      353.21     55.74 o 
   7   1 -17      109.15      104.95     24.26 o 
   8   1 -17      131.62      131.07     25.31 o 
   9   1 -17      591.10      637.22     63.40 o 
  10   1 -17      525.19      417.59     97.27 o 
  11   1 -17      485.01      487.53     40.84 o 
  12   1 -17      111.58       93.13     19.21 o 
  13   1 -17      565.40      570.35     53.72 o 
  14   1 -17      288.31      245.64     26.99 o 
  15   1 -17       81.65       85.75     18.57 o 
  16   1 -17       39.78       30.49     13.96 o 
  17   1 -17       11.10       18.52     26.71 o 
  18   1 -17       73.47       64.16     44.29 o 
  19   1 -17        0.75       35.94     26.54 o 
  20   1 -17      134.86       60.97     37.36 o 
   1   2 -17     2449.01     2401.03    134.59 o 
   2   2 -17      552.61      561.13     45.62 o 
   3   2 -17       68.85       95.78     28.00 o 
   4   2 -17       96.03       88.80     16.09 o 
   5   2 -17      134.32      135.79     24.70 o 
   6   2 -17     1494.67     1512.86     88.23 o 
   7   2 -17      734.40      665.30     47.71 o 
   8   2 -17      840.20      836.59     65.92 o 
   9   2 -17      271.75      206.00     41.43 o 
  10   2 -17     1323.52     1401.58    110.66 o 
  11   2 -17      240.46      235.79     33.95 o 
  12   2 -17      635.61      664.55     58.34 o 
  13   2 -17       36.33       35.39     18.53 o 
  14   2 -17      815.77      795.34     72.79 o 
  15   2 -17      159.21      145.45     29.52 o 
  16   2 -17       19.08       23.31     15.85 o 
  17   2 -17       58.22       64.21     25.03 o 
  18   2 -17        4.83       18.45     23.86 o 
   0   3 -17      355.16      334.56     80.81 o 
   1   3 -17       20.38       17.31     22.90 o 
   2   3 -17      214.14      207.32     45.90 o 
   3   3 -17       63.84       89.03     36.22 o 
   4   3 -17      566.45      617.12     74.14 o 
   5   3 -17       70.85       51.94     23.83 o 
   6   3 -17       38.12       27.28     20.87 o 
   7   3 -17      161.19      147.34     26.77 o 
   8   3 -17       10.63       29.57     13.36 o 
   9   3 -17        4.11       18.81     14.54 o 
  10   3 -17       19.49       24.96     17.46 o 
  11   3 -17      232.23      220.79     31.01 o 
  12   3 -17       25.74       38.39     16.26 o 
  13   3 -17       71.00       43.77     15.10 o 
  14   3 -17       76.14       82.71     23.10 o 
  15   3 -17      336.28      382.70     58.00 o 
   1   4 -17       37.94       38.74     29.69 o 
   2   4 -17      320.90      369.22     59.70 o 
   3   4 -17      353.58      416.16     64.14 o 
   4   4 -17      130.16      122.37     37.04 o 
   5   4 -17      142.09      102.71     32.58 o 
   6   4 -17       21.36       42.54     28.33 o 
   7   4 -17      483.02      505.27     48.85 o 
   8   4 -17        8.58       17.39     26.21 o 
   9   4 -17      105.15       34.19     28.14 o 
  10   4 -17       16.03       40.39     23.79 o 
  11   4 -17       74.69      148.17     66.01 o 
   0   0 -16      841.29      913.34     65.16 o 
   2   0 -16     6810.85     8039.72    290.43 o 
   4   0 -16       25.60       29.44     10.88 o 
   6   0 -16     1480.70     1568.58    139.88 o 
   8   0 -16     1635.75     1856.51    164.93 o 
  10   0 -16       14.32        0.09     11.40 o 
  12   0 -16       89.30       83.54     22.56 o 
  14   0 -16      150.45       66.26     28.30 o 
  16   0 -16     2302.70     2124.24    261.56 o 
  18   0 -16      937.16      935.40    102.41 o 
  20   0 -16      250.02      210.85    103.93 o 
   1   1 -16     1618.46     1487.97     72.06 o 
   2   1 -16      459.47      461.63     30.23 o 
   3   1 -16      512.54      505.67     35.83 o 
   4   1 -16      601.57      638.50     54.81 o 
   5   1 -16      842.88      843.74     71.46 o 
   6   1 -16       63.33       80.14     19.85 o 
   7   1 -16      116.30       96.78     25.80 o 
   8   1 -16      847.96      932.91     85.44 o 
   9   1 -16      215.18      243.87     31.72 o 
  10   1 -16      531.01      532.94     36.69 o 
  11   1 -16      305.15      241.55     24.65 o 
  12   1 -16      711.64      700.51     49.75 o 
  13   1 -16      501.66      496.63     54.73 o 
  14   1 -16       74.00       62.94     13.07 o 
  15   1 -16       89.16       92.36     19.05 o 
  16   1 -16      119.33       83.50     20.25 o 
  17   1 -16        1.28       17.22     24.89 o 
  18   1 -16       58.44       54.69     28.63 o 
  19   1 -16        9.61       48.40     34.23 o 
  20   1 -16      205.91      150.67     45.74 o 
   0   2 -16     1590.32     1674.83    137.75 o 
   1   2 -16     1470.08     1524.76     93.93 o 
   2   2 -16       67.01       74.63     25.52 o 
   3   2 -16      584.56      528.55     53.45 o 
   4   2 -16      978.60      995.23     58.78 o 
   5   2 -16      846.65      818.57     85.38 o 
   6   2 -16      392.54      377.84     35.79 o 
   7   2 -16      799.21      775.32     47.71 o 
   8   2 -16     2457.65     2540.23    110.58 o 
   9   2 -16      389.71      293.43     53.88 o 
  10   2 -16      166.96      151.12     29.17 o 
  11   2 -16     1453.93     1446.09    115.69 o 
  12   2 -16       50.27       70.40     18.01 o 
  13   2 -16       12.96       26.58     14.23 o 
  14   2 -16      334.99      297.72     44.91 o 
  15   2 -16      222.15      192.82     38.96 o 
  16   2 -16       25.01       37.19     19.50 o 
  17   2 -16        1.60       29.18     22.14 o 
  18   2 -16       80.93       26.30     19.59 o 
   1   3 -16      829.12      965.47     88.57 o 
   2   3 -16       62.32       67.58     27.10 o 
   3   3 -16       93.89       72.58     30.79 o 
   4   3 -16      186.91      148.01     28.19 o 
   5   3 -16     1756.86     1843.47    152.64 o 
   6   3 -16      432.30      469.82     45.07 o 
   7   3 -16      140.12      124.68     24.85 o 
   8   3 -16      547.29      543.50     47.40 o 
   9   3 -16        4.37        5.23     12.69 o 
  10   3 -16       24.50        3.03     13.12 o 
  11   3 -16       92.13       63.12     22.30 o 
  12   3 -16      229.55      178.99     27.21 o 
  13   3 -16      214.63      170.97     28.49 o 
  14   3 -16       56.17       27.05     12.75 o 
  15   3 -16       49.57       66.43     21.82 o 
  16   3 -16       83.06       74.02     25.67 o 
   0   4 -16      176.80      292.49     76.64 o 
   1   4 -16       27.05       36.42     37.20 o 
   2   4 -16      331.61      370.86     48.40 o 
   3   4 -16      618.18      728.11     61.28 o 
   4   4 -16       89.65       73.63     31.89 o 
   5   4 -16      108.79      106.41     42.92 o 
   6   4 -16       37.69       14.35     19.73 o 
   7   4 -16      115.08      130.55     40.07 o 
   8   4 -16        5.35       35.39     24.82 o 
   9   4 -16      142.95      133.23     43.43 o 
  10   4 -16      114.38      144.10     55.31 o 
  11   4 -16       47.02       37.86     20.60 o 
   2   0 -15      554.98      561.13     30.60 o 
   4   0 -15       36.34       42.34     11.21 o 
   6   0 -15      304.55      340.12     38.48 o 
   8   0 -15     4639.43     5721.04    621.75 o 
  10   0 -15      231.53      261.01     46.32 o 
  12   0 -15       38.17       47.67     16.01 o 
  14   0 -15       10.35       14.21      9.81 o 
  16   0 -15      136.22      104.86     31.23 o 
  18   0 -15      747.02      681.76     78.78 o 
  20   0 -15      136.38      137.44     87.59 o 
   0   1 -15     8499.31     9249.14    471.37 o 
   1   1 -15     2779.45     2581.64    121.45 o 
   2   1 -15       38.64       40.43     12.73 o 
   3   1 -15      828.13      853.64     38.47 o 
   4   1 -15     4566.67     5259.86    182.93 o 
   5   1 -15      168.81      176.34     31.57 o 
   6   1 -15       31.81       48.10     18.98 o 
   7   1 -15      592.43      622.63     59.81 o 
   8   1 -15      152.15      137.43     29.65 o 
   9   1 -15       65.37       49.42      8.86 o 
  10   1 -15      168.04      145.68     23.55 o 
  11   1 -15      294.93      281.54     24.45 o 
  12   1 -15      139.47      111.95     21.54 o 
  13   1 -15     1271.46     1414.17    106.98 o 
  14   1 -15       65.81       56.42     17.15 o 
  15   1 -15       41.78       44.04     17.64 o 
  16   1 -15        9.85        8.64     12.16 o 
  17   1 -15      553.14      533.47     47.65 o 
  18   1 -15      111.47       63.11     26.46 o 
  19   1 -15      195.62      152.49     38.57 o 
  20   1 -15       46.79      122.59     47.60 o 
   1   2 -15      406.14      433.33     73.61 o 
   2   2 -15      485.88      466.01     28.53 o 
   3   2 -15      574.01      477.09     34.06 o 
   4   2 -15     1004.72      993.97     55.08 o 
   5   2 -15      518.51      523.17     86.17 o 
   6   2 -15      245.89      238.77     22.90 o 
   7   2 -15      331.02      298.16     33.58 o 
   8   2 -15       25.41       26.59     15.59 o 
   9   2 -15     2346.68     2523.28    124.66 o 
  10   2 -15      359.03      415.25     44.09 o 
  11   2 -15       46.61       50.14     13.62 o 
  12   2 -15      139.36      134.36     22.38 o 
  13   2 -15       51.45       46.67     16.41 o 
  14   2 -15      524.10      571.73     61.25 o 
  15   2 -15        2.01       88.49     34.80 o 
  16   2 -15       19.12       31.98     18.15 o 
  17   2 -15       84.18      101.19     24.37 o 
  18   2 -15       37.97       29.65     20.45 o 
  19   2 -15      120.39       83.35     36.74 o 
   0   3 -15     1262.98     1359.85    165.49 o 
   1   3 -15      260.33      246.36     43.15 o 
   2   3 -15      158.63      181.55     43.92 o 
   3   3 -15      330.17      289.44     48.39 o 
   4   3 -15      190.82      272.68     52.19 o 
   5   3 -15      944.21      991.08     90.49 o 
   6   3 -15      208.14      181.24     40.18 o 
   7   3 -15      615.01      514.97     48.60 o 
   8   3 -15      525.81      506.34     72.96 o 
   9   3 -15       28.52       14.07     16.11 o 
  10   3 -15       67.15       55.48     18.88 o 
  11   3 -15       86.95       75.90     20.64 o 
  12   3 -15       68.49       33.36     15.64 o 
  13   3 -15      118.51       91.37     39.54 o 
  14   3 -15      113.59       87.77     19.13 o 
  15   3 -15       69.40       44.91     20.00 o 
  16   3 -15        7.52       24.72     16.51 o 
   1   4 -15       19.99       35.50     36.77 o 
   2   4 -15       20.99       35.01     27.94 o 
   3   4 -15       62.78      102.69     40.08 o 
   4   4 -15      215.10      228.77     44.97 o 
   5   4 -15       14.09       26.26     22.62 o 
   6   4 -15      160.69      195.32     43.80 o 
   7   4 -15        5.28        1.42     19.71 o 
   8   4 -15        9.88       44.85     29.30 o 
   9   4 -15      189.25      260.37     58.42 o 
  10   4 -15        6.76       42.91     22.73 o 
  11   4 -15       95.18       66.39     37.50 o 
  12   4 -15       39.80       81.62     43.34 o 
   0   0 -14      115.22      148.17     37.18 o 
   2   0 -14      306.45      276.29     23.92 o 
   4   0 -14     4624.12     5165.61    218.39 o 
   6   0 -14        4.45       13.55     13.73 o 
   8   0 -14     1022.37     1217.69     85.04 o 
  10   0 -14      938.31     1099.70     62.99 o 
  12   0 -14      453.27      410.89     28.87 o 
  14   0 -14      756.08      850.90     79.04 o 
  16   0 -14      135.26       97.75     27.60 o 
  18   0 -14      206.44      186.66     36.98 o 
  20   0 -14       19.40       10.30     16.23 o 
   1   1 -14      944.30      937.48     46.06 o 
   2   1 -14        0.90       15.61     12.49 o 
   3   1 -14     1371.39     1076.72     89.13 o 
   4   1 -14      535.12      599.34     56.68 o 
   5   1 -14      370.24      356.25     45.62 o 
   6   1 -14      631.48      713.67     70.35 o 
   7   1 -14     1262.70     1338.80     75.12 o 
   8   1 -14       28.96       46.84     16.25 o 
   9   1 -14       95.87       81.96     10.46 o 
  10   1 -14      636.14      739.22     48.59 o 
  11   1 -14      140.88      139.40     17.50 o 
  12   1 -14       71.05       57.86     13.64 o 
  13   1 -14      309.47      298.37     35.01 o 
  14   1 -14      362.98      345.16     45.28 o 
  15   1 -14      825.56      810.52     57.36 o 
  16   1 -14      248.04      214.78     31.06 o 
  17   1 -14       65.27       77.29     26.59 o 
  18   1 -14       21.79       16.96     18.06 o 
  19   1 -14       81.07       57.78     27.64 o 
  20   1 -14        3.07       28.83     26.33 o 
   0   2 -14     2612.00     2560.73    220.25 o 
   1   2 -14      307.03      258.87     33.37 o 
   2   2 -14      236.86      221.46     24.43 o 
   3   2 -14      180.26      135.30     19.81 o 
   4   2 -14      556.36      552.87     37.10 o 
   5   2 -14      278.73      227.82     33.15 o 
   6   2 -14      100.08      117.27     19.31 o 
   7   2 -14      243.67      193.49     28.23 o 
   8   2 -14       25.30       15.16     16.52 o 
   9   2 -14      481.15      490.15     45.76 o 
  10   2 -14      465.89      443.16     44.71 o 
  11   2 -14       74.02       72.50     14.65 o 
  12   2 -14      223.62      215.93     29.41 o 
  13   2 -14      301.30      295.93     40.52 o 
  14   2 -14      153.30      137.35     25.91 o 
  15   2 -14      127.31      115.30     27.69 o 
  16   2 -14        2.89        6.77     16.78 o 
  17   2 -14       65.58       39.51     24.89 o 
  18   2 -14        0.50       18.04     16.83 o 
  19   2 -14        4.37       16.33     26.60 o 
   1   3 -14       76.01       51.68     14.22 o 
   2   3 -14      127.97      127.44     23.20 o 
   3   3 -14      645.31      583.38     67.62 o 
   4   3 -14     1723.95     1857.09    152.51 o 
   5   3 -14       45.20       15.21     29.69 o 
   6   3 -14      160.15      106.15     52.03 o 
   7   3 -14     1703.32     1744.86    179.21 o 
   8   3 -14       42.96       65.42     25.57 o 
   9   3 -14      485.19      437.65     56.96 o 
  10   3 -14      179.46      164.66     23.03 o 
  11   3 -14      267.88      268.51     41.38 o 
  12   3 -14        5.69       11.63     13.79 o 
  13   3 -14       19.20       29.85     16.00 o 
  14   3 -14        9.19       15.81     12.20 o 
  15   3 -14       64.01       55.03     27.50 o 
  16   3 -14       38.58       47.81     17.63 o 
   0   4 -14      273.20      267.77     82.73 o 
   1   4 -14      426.11      534.08     83.61 o 
   2   4 -14      293.87      289.82     58.14 o 
   3   4 -14       18.18       21.65     22.33 o 
   4   4 -14      213.23      268.03     41.55 o 
   5   4 -14       33.43       41.61     31.08 o 
   6   4 -14      260.27      326.20     51.23 o 
   7   4 -14      183.76      275.36     52.64 o 
   8   4 -14      129.46       87.50     31.78 o 
   9   4 -14      172.86      176.87     38.99 o 
  10   4 -14       26.51       25.05     22.44 o 
  11   4 -14       78.66       67.25     22.60 o 
  12   4 -14       46.22       54.13     20.99 o 
   2   0 -13        6.76       17.06     10.81 o 
   4   0 -13     5794.25     7114.83    298.52 o 
   6   0 -13     2723.63     3125.23    309.09 o 
   8   0 -13     5215.14     6351.49    523.44 o 
  10   0 -13      325.39      316.44     42.71 o 
  12   0 -13      354.15      346.55     30.69 o 
  14   0 -13      214.37      169.34     27.41 o 
  16   0 -13      748.99      798.06     93.09 o 
  18   0 -13      254.56      206.49     47.20 o 
  20   0 -13      222.13      147.97     31.15 o 
   0   1 -13      949.87      854.38     44.33 o 
   1   1 -13      522.92      423.96     44.69 o 
   2   1 -13      155.90      142.93     14.99 o 
   3   1 -13     6476.30     6429.67    270.75 o 
   4   1 -13      206.00      256.74     24.32 o 
   5   1 -13      952.05      952.26    171.95 o 
   6   1 -13     1614.50     1713.30     77.34 o 
   7   1 -13      575.17      585.26     60.48 o 
   8   1 -13      814.02      845.84     35.41 o 
   9   1 -13       90.93       89.67     13.81 o 
  10   1 -13       24.02       31.13     14.87 o 
  11   1 -13        7.47        6.55      7.07 o 
  12   1 -13       37.46       44.14     13.15 o 
  13   1 -13      648.92      683.65     60.59 o 
  14   1 -13     1324.18     1395.48     97.32 o 
  15   1 -13       68.10       58.18     22.85 o 
  16   1 -13     1103.95     1206.25     91.67 o 
  17   1 -13      992.77     1184.30     96.66 o 
  18   1 -13        9.40       40.83     29.67 o 
  19   1 -13       28.37       41.76     26.16 o 
  20   1 -13       91.14       26.67     23.47 o 
  21   1 -13      209.96      229.79     58.08 o 
   1   2 -13      109.40       71.41     19.20 o 
   2   2 -13       54.18       45.84     12.30 o 
   3   2 -13       57.73       63.29     13.08 o 
   4   2 -13     3378.94     3476.36     68.15 o 
   5   2 -13      112.89      124.71     20.09 o 
   6   2 -13      182.25      180.50     23.33 o 
   7   2 -13      293.80      319.94     43.77 o 
   8   2 -13      242.33      270.45     31.67 o 
   9   2 -13      262.65      240.01     32.34 o 
  10   2 -13      838.83      841.46     47.85 o 
  11   2 -13       59.01       43.02     12.09 o 
  12   2 -13      644.42      590.39     54.18 o 
  13   2 -13      211.77      171.66     28.71 o 
  14   2 -13      179.29      134.22     22.25 o 
  15   2 -13       14.49       18.78     16.40 o 
  16   2 -13       13.51       10.64     17.29 o 
  17   2 -13       60.80       58.29     20.87 o 
  18   2 -13       79.50       79.95     25.24 o 
  19   2 -13      161.67      170.01     44.77 o 
   0   3 -13       59.91       47.85     10.25 o 
   1   3 -13      247.65      172.08     49.37 o 
   2   3 -13      441.49      401.83     32.72 o 
   3   3 -13     1791.44     2146.60    126.95 o 
   4   3 -13      897.13      873.46     63.09 o 
   5   3 -13      559.84      552.13     52.54 o 
   6   3 -13     1320.14     1399.73     95.56 o 
   7   3 -13        6.92       17.64     21.12 o 
   8   3 -13     1330.40     1349.91    113.78 o 
   9   3 -13       55.97       14.30     16.20 o 
  10   3 -13        2.73        9.27     10.35 o 
  11   3 -13      320.38      304.96     70.91 o 
  12   3 -13      125.40       57.54     19.12 o 
  13   3 -13       53.71       63.59     16.36 o 
  14   3 -13       40.47       41.57     16.03 o 
  15   3 -13       69.96       71.33     23.79 o 
  16   3 -13       35.26       38.82     17.70 o 
  17   3 -13      163.99      142.33     41.80 o 
   1   4 -13      401.55      478.39     85.85 o 
   2   4 -13       58.96       83.75     47.24 o 
   3   4 -13      239.83      255.67     58.71 o 
   4   4 -13        0.04       -6.43     27.83 o 
   5   4 -13      214.15      194.58     54.14 o 
   6   4 -13       39.41       90.48     52.19 o 
   7   4 -13      204.67      189.94     42.82 o 
   8   4 -13       95.64       84.98     35.85 o 
   9   4 -13        4.07       22.83     22.58 o 
  10   4 -13      158.61      141.15     27.82 o 
  11   4 -13       48.89       32.22     34.00 o 
  12   4 -13       23.43       18.39     18.32 o 
   0   0 -12      487.56      490.24     56.56 o 
   2   0 -12     3605.85     4632.22    137.10 o 
   4   0 -12      357.09      387.29     23.02 o 
   6   0 -12       26.78       14.28     14.55 o 
   8   0 -12      244.92      255.76     25.26 o 
  10   0 -12      602.98      569.35     40.15 o 
  12   0 -12      295.63      316.11     29.72 o 
  14   0 -12     1679.32     1734.85    114.65 o 
  16   0 -12     2180.25     2303.34    152.52 o 
  18   0 -12      697.07      658.01     89.21 o 
  20   0 -12     1059.03      778.46     97.44 o 
   1   1 -12     2223.59     2242.06     78.71 o 
   2   1 -12       11.57       21.40      9.73 o 
   3   1 -12     1590.05     1576.70     64.85 o 
   4   1 -12      200.64      193.89     15.30 o 
   5   1 -12     1262.78     1166.10     65.41 o 
   6   1 -12      150.52      152.50     30.74 o 
   7   1 -12      225.86      185.96     23.23 o 
   8   1 -12      215.06      188.13     18.04 o 
   9   1 -12      102.04       96.49     16.22 o 
  10   1 -12     1270.81     1246.32     51.33 o 
  11   1 -12      105.17      113.69     16.10 o 
  12   1 -12      112.06       93.36     16.57 o 
  13   1 -12      351.04      343.73     29.79 o 
  14   1 -12      236.24      255.08     27.56 o 
  15   1 -12      244.73      238.26     27.03 o 
  16   1 -12      226.26      257.20     29.13 o 
  17   1 -12       90.82       77.39     21.25 o 
  18   1 -12      157.84      127.36     28.33 o 
  19   1 -12      169.31      123.58     34.22 o 
  20   1 -12      643.53      614.26     68.56 o 
  21   1 -12        0.23       61.19     26.82 o 
   0   2 -12      601.10      506.27     83.75 o 
   1   2 -12     1130.44     1024.81     59.04 o 
   2   2 -12     2191.86     2126.81     97.13 o 
   3   2 -12      738.82      761.95     36.27 o 
   4   2 -12      471.57      521.34     35.33 o 
   5   2 -12       22.23       22.21      9.77 o 
   6   2 -12       14.32       21.51     10.91 o 
   7   2 -12      163.74      148.61     23.47 o 
   8   2 -12      128.93      129.14     23.09 o 
   9   2 -12       14.62       15.42     12.44 o 
  10   2 -12      994.70     1017.24     46.81 o 
  11   2 -12     1230.54     1172.99     74.44 o 
  12   2 -12      180.61      161.59     26.44 o 
  13   2 -12      199.64      200.69     27.15 o 
  14   2 -12      227.62      160.94     22.68 o 
  15   2 -12       43.87       36.49     14.01 o 
  16   2 -12        7.46       26.13     18.43 o 
  17   2 -12       20.29       24.04     17.69 o 
  18   2 -12      197.92      150.33     28.08 o 
  19   2 -12       73.96       53.44     27.39 o 
  20   2 -12       96.71      104.65     44.83 o 
   1   3 -12      450.92      370.56     64.47 o 
   2   3 -12       32.39       35.85     15.51 o 
   3   3 -12      825.54      878.36    129.09 o 
   4   3 -12      357.07      348.10     52.21 o 
   5   3 -12      324.04      243.30     36.40 o 
   6   3 -12       24.39       13.25      6.81 o 
   7   3 -12      762.69      785.03     79.04 o 
   8   3 -12      511.54      526.03     62.78 o 
   9   3 -12       37.44       25.63     16.67 o 
  10   3 -12      289.78      285.07     40.90 o 
  11   3 -12        5.97        7.63     15.87 o 
  12   3 -12       27.06       25.72     22.71 o 
  13   3 -12       34.51       25.73     12.50 o 
  14   3 -12      142.56      105.00     24.74 o 
  15   3 -12       18.47        9.41     18.71 o 
  16   3 -12       27.97       63.91     26.78 o 
  17   3 -12       18.72       48.53     24.50 o 
   0   4 -12     1119.60     1116.88    206.86 o 
   1   4 -12      327.62      431.48     78.61 o 
   2   4 -12      518.72      563.37     88.72 o 
   3   4 -12       61.78      101.31     43.47 o 
   4   4 -12      186.87      210.49     53.90 o 
   5   4 -12        0.64        0.52     25.30 o 
   6   4 -12      502.46      476.42     58.22 o 
   7   4 -12      420.63      457.81     54.28 o 
   8   4 -12       49.12       38.77     65.45 o 
   9   4 -12       16.01       40.34     28.74 o 
  10   4 -12        2.95       20.85     15.88 o 
  11   4 -12      149.14      121.21     25.00 o 
  12   4 -12       38.00       31.89     21.80 o 
  13   4 -12       64.39       15.30     20.22 o 
   1   5 -12       13.03       19.16     34.74 o 
   2   5 -12       89.16       66.86     32.78 o 
   2   0 -11        5.25       18.10     18.28 o 
   4   0 -11      406.35      390.32     31.58 o 
   6   0 -11      144.66      152.21     16.46 o 
   8   0 -11      211.04      192.49     19.53 o 
  10   0 -11     1238.07     1232.25     46.19 o 
  12   0 -11      824.25      890.59     65.05 o 
  14   0 -11     2097.95     2093.67    269.38 o 
  16   0 -11      212.31      215.06     45.65 o 
  18   0 -11      999.52     1137.42    134.24 o 
  20   0 -11     2789.55     3023.23    144.35 o 
   0   1 -11     5039.05     5318.98     91.33 o 
   1   1 -11      284.35      245.35     24.52 o 
   2   1 -11     1156.73     1180.38     38.66 o 
   3   1 -11      906.16      827.11     35.43 o 
   4   1 -11       62.32       42.98     12.09 o 
   5   1 -11      890.45      788.90     51.47 o 
   6   1 -11      501.03      527.75     36.10 o 
   7   1 -11       51.30       50.72      8.94 o 
   8   1 -11      127.54      113.99     13.55 o 
   9   1 -11       13.53        8.71      5.68 o 
  10   1 -11      174.88      164.58     23.89 o 
  11   1 -11     1439.74     1501.91     69.75 o 
  12   1 -11      467.52      579.18     42.08 o 
  13   1 -11       73.41       53.39     14.40 o 
  14   1 -11      278.58      300.70     29.81 o 
  15   1 -11        5.52       19.41     13.42 o 
  16   1 -11      440.68      408.76     35.29 o 
  17   1 -11      214.37      170.65     27.39 o 
  18   1 -11       81.29       92.82     23.16 o 
  19   1 -11       36.41        5.84     15.48 o 
  20   1 -11      215.36      229.98     43.20 o 
  21   1 -11       49.81       16.76     19.47 o 
   1   2 -11     1378.73     1319.59     76.66 o 
   2   2 -11       68.71       68.52     12.31 o 
   3   2 -11     2436.15     1657.50    230.49 o 
   4   2 -11      181.81      201.79     18.32 o 
   5   2 -11       29.47       31.63     10.08 o 
   6   2 -11      176.12      190.82     24.31 o 
   7   2 -11      120.05      100.27     17.44 o 
   8   2 -11     1429.39     1410.83     72.57 o 
   9   2 -11      326.41      338.48     35.11 o 
  10   2 -11     1122.01     1184.68     51.10 o 
  11   2 -11      514.21      460.94     37.35 o 
  12   2 -11      950.64      946.63     62.36 o 
  13   2 -11        9.15       19.29     12.90 o 
  14   2 -11       37.01       50.41     12.76 o 
  15   2 -11       23.50       19.21     12.82 o 
  16   2 -11       45.42       27.40     14.89 o 
  17   2 -11       46.27       57.02     31.39 o 
  18   2 -11       90.80       89.86     31.03 o 
  19   2 -11       36.37       98.56     43.29 o 
  20   2 -11       31.60       50.12     30.56 o 
   0   3 -11       36.29       28.51     23.87 o 
   1   3 -11      622.51      530.89     60.74 o 
   2   3 -11      168.73      153.23     28.28 o 
   3   3 -11      301.25      248.27     86.60 o 
   4   3 -11      205.28      257.58     42.02 o 
   5   3 -11       50.80       15.75     26.96 o 
   6   3 -11        0.50       13.23     24.35 o 
   7   3 -11       63.57       47.17     20.07 o 
   8   3 -11      368.94      336.35     61.38 o 
   9   3 -11      188.56      190.49     56.82 o 
  10   3 -11      160.11      169.37     28.37 o 
  11   3 -11       85.96       60.33     18.97 o 
  12   3 -11      179.69      201.56     33.38 o 
  13   3 -11       79.54       67.74     18.72 o 
  14   3 -11       53.73       87.37     32.52 o 
  15   3 -11        7.33       30.52     22.05 o 
  16   3 -11       16.03       34.33     22.88 o 
  17   3 -11       28.11       61.04     26.66 o 
   1   4 -11      224.59      223.34     51.68 o 
   2   4 -11      982.10     1148.81    155.44 o 
   3   4 -11      353.43      457.57    111.60 o 
   4   4 -11       30.35       33.95     25.96 o 
   5   4 -11      217.61      298.34     55.84 o 
   6   4 -11      314.15      385.42     86.78 o 
   7   4 -11      255.40      307.58     59.23 o 
   8   4 -11      147.40      148.06     46.09 o 
   9   4 -11       16.49        6.01     28.41 o 
  10   4 -11       26.13        9.41     15.86 o 
  11   4 -11       92.79       93.99     37.78 o 
  12   4 -11      157.58      199.40     46.98 o 
  13   4 -11      117.43       96.27     39.12 o 
   0   5 -11      274.70      285.35    114.39 o 
   1   5 -11      110.00      169.61     58.84 o 
   2   5 -11      194.19      207.80     82.43 o 
   3   5 -11       96.13       51.30     33.80 o 
   0   0 -10        6.86       67.35     63.07 o 
   2   0 -10      139.49      160.68     17.62 o 
   4   0 -10    10085.13    11068.37    201.55 o 
   6   0 -10     1495.50     1435.71     78.23 o 
   8   0 -10     3233.66     3606.42    186.15 o 
  10   0 -10       71.29       40.26     20.48 o 
  12   0 -10      537.53      521.90     57.40 o 
  14   0 -10     1783.43     1748.15    131.90 o 
  16   0 -10      504.76      612.54    102.16 o 
  18   0 -10       90.54      135.26    188.57 o 
  20   0 -10      751.39      721.70     63.10 o 
  22   0 -10      307.21      287.14     72.37 o 
   1   1 -10      649.64      585.28     33.07 o 
   2   1 -10     1144.98     1125.57     24.93 o 
   3   1 -10      122.39      112.78     13.88 o 
   4   1 -10      595.10      611.38     26.40 o 
   5   1 -10      328.23      311.39     29.28 o 
   6   1 -10      129.97      133.29     17.11 o 
   7   1 -10     1458.28     1516.25     65.78 o 
   8   1 -10     1579.67     1659.09     49.56 o 
   9   1 -10       76.94       67.28     11.88 o 
  10   1 -10      507.71      531.41     31.34 o 
  11   1 -10     1035.01     1087.90     50.71 o 
  12   1 -10       97.04      100.92     19.00 o 
  13   1 -10      271.94      253.35     28.85 o 
  14   1 -10       86.93       64.59     14.53 o 
  15   1 -10      102.90       87.38     18.76 o 
  16   1 -10      336.64      275.94     33.31 o 
  17   1 -10       56.67       63.36     19.52 o 
  18   1 -10      192.91      155.80     30.84 o 
  19   1 -10      469.80      502.69     52.52 o 
  20   1 -10      226.00      133.27     30.63 o 
  21   1 -10       17.50       43.08     28.40 o 
   0   2 -10     2034.97     2188.53    142.78 o 
   1   2 -10      248.90      229.98     23.83 o 
   2   2 -10     1667.98     1588.74     78.06 o 
   3   2 -10     1610.71     1116.11    100.33 o 
   4   2 -10       64.81       47.26     15.73 o 
   5   2 -10      208.08      216.99     27.55 o 
   6   2 -10      876.23      970.90     34.47 o 
   7   2 -10      115.70      124.20     24.58 o 
   8   2 -10      553.12      499.74     29.04 o 
   9   2 -10        8.04       11.37     10.65 o 
  10   2 -10      320.87      339.96     34.27 o 
  11   2 -10      149.48      158.22     20.87 o 
  12   2 -10      264.58      264.01     33.05 o 
  13   2 -10      898.43      960.97     77.20 o 
  14   2 -10      360.59      331.51     45.07 o 
  15   2 -10       45.97       50.72     15.51 o 
  16   2 -10        1.87       27.79     27.87 o 
  17   2 -10      181.94      175.13     30.67 o 
  18   2 -10        1.84       15.36     21.90 o 
  19   2 -10       28.49       49.26     28.89 o 
  20   2 -10        2.07       28.89     38.95 o 
   1   3 -10      607.43      473.85     40.14 o 
   2   3 -10       11.23       26.09     24.49 o 
   3   3 -10      104.11       90.10     27.03 o 
   4   3 -10      238.63      283.10     38.09 o 
   5   3 -10      213.57      214.89     40.70 o 
   6   3 -10      191.10      206.10     40.82 o 
   7   3 -10       12.56       -6.83     11.92 o 
   8   3 -10       28.73       36.33     16.90 o 
   9   3 -10     1258.05     1443.34    162.89 o 
  10   3 -10      962.68      969.72     79.77 o 
  11   3 -10       19.65       18.97     18.07 o 
  12   3 -10       11.28       19.21     16.71 o 
  13   3 -10        4.05       19.20     10.84 o 
  14   3 -10      195.76      145.13     32.44 o 
  15   3 -10      261.04      312.74     50.69 o 
  16   3 -10        5.01       37.87     21.09 o 
  17   3 -10       23.57       37.89     21.35 o 
   0   4 -10      252.39      189.89     51.46 o 
   1   4 -10      118.97      151.54     43.97 o 
   2   4 -10      167.07      211.57     45.92 o 
   3   4 -10      401.37      483.79    114.69 o 
   4   4 -10      121.07      109.55     42.24 o 
   5   4 -10      412.73      482.43     81.87 o 
   6   4 -10      595.55      642.81     81.29 o 
   7   4 -10      118.96      144.49     41.60 o 
   8   4 -10       62.04       49.61     29.27 o 
   9   4 -10        4.64        2.22     16.50 o 
  10   4 -10       56.86      104.06     64.92 o 
  11   4 -10       43.84       36.34     17.80 o 
  12   4 -10       19.45       44.01     23.55 o 
  13   4 -10      303.57      219.66     60.94 o 
   1   5 -10        5.64       28.69     32.55 o 
   2   5 -10       79.09      111.82     44.13 o 
   3   5 -10       36.92       72.35     72.25 o 
   4   5 -10       50.40       58.76     44.11 o 
   2   0  -9     6951.43     7504.86    271.14 o 
   4   0  -9     5569.15     5888.59    105.87 o 
   6   0  -9     7029.80     7833.64     89.40 o 
   8   0  -9      837.47      814.32     48.64 o 
  10   0  -9     1497.69     1693.00     58.30 o 
  12   0  -9     2647.51     2930.04    131.33 o 
  14   0  -9      480.85      544.44     65.23 o 
  16   0  -9      345.09      314.74     63.19 o 
  18   0  -9       84.92       81.05     43.72 o 
  20   0  -9       75.33      140.91    133.43 o 
  22   0  -9      250.12      140.33     61.24 o 
   0   1  -9     2653.87     2517.37     81.89 o 
   1   1  -9      857.82      705.77     32.84 o 
   2   1  -9     1214.65     1178.15     32.25 o 
   3   1  -9      717.63      647.08     33.49 o 
   4   1  -9      761.74      794.88     40.43 o 
   5   1  -9      454.87      417.14     25.75 o 
   6   1  -9      553.84      518.60     31.26 o 
   7   1  -9      732.96      665.24     43.50 o 
   8   1  -9     2820.66     2908.66     71.22 o 
   9   1  -9      260.73      283.56     26.95 o 
  10   1  -9      111.94      118.17     16.45 o 
  11   1  -9     2272.66     2526.58     93.18 o 
  12   1  -9      591.58      665.68     46.75 o 
  13   1  -9      451.35      456.61     39.47 o 
  14   1  -9       43.27       39.77     16.67 o 
  15   1  -9     1033.79     1150.20     98.12 o 
  16   1  -9      596.46      622.64     69.00 o 
  17   1  -9      391.55      444.51     41.02 o 
  18   1  -9      112.66      105.56     24.64 o 
  19   1  -9      244.04      266.17     37.99 o 
  20   1  -9       31.30       33.08     18.88 o 
  21   1  -9      338.89      334.45     61.66 o 
   1   2  -9      396.64      330.67     25.02 o 
   2   2  -9      556.06      587.59     34.02 o 
   3   2  -9       55.06       25.83      9.68 o 
   4   2  -9      182.27      125.84     35.07 o 
   5   2  -9     1435.98     1556.07    104.06 o 
   6   2  -9      423.59      464.70     30.22 o 
   7   2  -9     2515.56     2493.00    137.63 o 
   8   2  -9      385.70      386.92     52.37 o 
   9   2  -9       67.30       60.18     12.62 o 
  10   2  -9       70.94       78.36     15.82 o 
  11   2  -9       77.70       84.70     16.97 o 
  12   2  -9      703.13      706.83     67.25 o 
  13   2  -9       86.31       62.77     13.81 o 
  14   2  -9      485.33      488.91     49.39 o 
  15   2  -9      766.18      776.03     66.07 o 
  16   2  -9      114.99       90.60     19.37 o 
  17   2  -9       12.67       22.01     15.29 o 
  18   2  -9      114.74       99.69     27.37 o 
  19   2  -9       15.32       27.13     20.06 o 
  20   2  -9       78.83       47.01     23.58 o 
   0   3  -9      165.68      134.61     21.02 o 
   1   3  -9      291.27      280.73     32.21 o 
   2   3  -9       61.66       44.86     18.43 o 
   3   3  -9       12.62       13.95     21.31 o 
   4   3  -9      184.16      232.33     42.75 o 
   5   3  -9      216.61      215.67     43.39 o 
   6   3  -9     1257.49     1364.20     81.98 o 
   7   3  -9       83.30       90.70     28.85 o 
   8   3  -9       79.76       45.47     33.02 o 
   9   3  -9     4714.38     5255.45    517.54 o 
  10   3  -9      487.44      493.92     55.57 o 
  11   3  -9      523.69      465.46     48.83 o 
  12   3  -9       20.61       21.44     16.79 o 
  13   3  -9      747.49      734.76     67.01 o 
  14   3  -9       34.11       48.47     22.11 o 
  15   3  -9       95.14      110.78     37.48 o 
  16   3  -9       32.62       60.28     26.81 o 
  17   3  -9       29.07       18.85     19.04 o 
  18   3  -9       17.26       24.88     24.71 o 
   1   4  -9      228.14      228.27     52.29 o 
   2   4  -9      205.95      209.58     52.21 o 
   3   4  -9      154.82      154.72     40.31 o 
   4   4  -9       67.27       52.66     28.41 o 
   5   4  -9      333.43      400.48    103.31 o 
   6   4  -9      102.76      131.01     48.77 o 
   7   4  -9       30.48       42.92     38.81 o 
   8   4  -9      166.24      157.44     42.46 o 
   9   4  -9       35.43       26.71     28.38 o 
  10   4  -9      301.04      285.54     35.49 o 
  11   4  -9      149.94      133.95     31.40 o 
  12   4  -9       11.60       20.50     21.89 o 
  13   4  -9      373.49      441.47    145.85 o 
  14   4  -9      187.23      282.14     81.27 o 
   1   5  -9      352.88      300.30     92.92 o 
   2   5  -9      254.72      245.99    102.92 o 
   3   5  -9       61.96       45.26     25.40 o 
   4   5  -9      144.13      133.16     46.55 o 
   5   5  -9      104.48       83.05     58.08 o 
   0   0  -8     2992.62     3348.50     61.90 o 
   2   0  -8      619.30      753.39     42.16 o 
   4   0  -8     5765.00     5600.59    152.13 o 
   6   0  -8      143.07      128.14     17.04 o 
   8   0  -8     1124.19     1221.29     59.85 o 
  10   0  -8       28.60       25.05     10.24 o 
  12   0  -8      776.43      777.56     46.23 o 
  14   0  -8       47.71       55.03     33.40 o 
  16   0  -8      282.98      377.08     66.62 o 
  18   0  -8       20.18       14.61     28.12 o 
  20   0  -8        6.06       34.85     37.01 o 
  22   0  -8      119.52       67.49     38.07 o 
   1   1  -8      797.31      669.07     31.95 o 
   2   1  -8     1160.11     1177.63     45.63 o 
   3   1  -8     1966.03     1761.50     46.53 o 
   4   1  -8      145.25      150.02     15.63 o 
   5   1  -8     2501.88     2359.19    119.65 o 
   6   1  -8     2569.75     2785.51     86.81 o 
   7   1  -8      467.48      472.78     30.64 o 
   8   1  -8     4168.31     4491.88    103.52 o 
   9   1  -8      178.24      182.85     20.36 o 
  10   1  -8       77.34       88.41     14.22 o 
  11   1  -8      138.15      108.26     18.35 o 
  12   1  -8      191.19      189.97     28.31 o 
  13   1  -8       23.82       21.28     12.69 o 
  14   1  -8      713.36      827.36     63.27 o 
  15   1  -8      239.48      222.08     32.40 o 
  16   1  -8      772.50      834.87     64.14 o 
  17   1  -8      147.46      135.74     38.48 o 
  18   1  -8      110.50       84.88     23.29 o 
  19   1  -8      220.22      161.22     33.41 o 
  20   1  -8       53.51       47.36     26.37 o 
  21   1  -8       13.56       30.14     37.71 o 
  22   1  -8      220.79      144.48     39.98 o 
   0   2  -8     2276.56     2270.19    124.80 o 
   1   2  -8        4.74        3.95      6.60 o 
   2   2  -8      416.83      451.61     26.17 o 
   3   2  -8      745.96      761.70     35.32 o 
   4   2  -8       33.12       38.35     10.93 o 
   5   2  -8     2505.78     1879.18    115.90 o 
   6   2  -8      178.49      193.57     18.89 o 
   7   2  -8     1340.57     1491.24    109.10 o 
   8   2  -8     1382.58     1384.63     54.81 o 
   9   2  -8      522.05      555.92     39.70 o 
  10   2  -8       12.77       26.96     12.16 o 
  11   2  -8      955.72     1011.27     55.41 o 
  12   2  -8       73.68       78.31     17.71 o 
  13   2  -8      125.02       78.08     14.94 o 
  14   2  -8      246.98      186.29     29.86 o 
  15   2  -8       63.00       94.59     22.77 o 
  16   2  -8       65.87       49.71     19.17 o 
  17   2  -8       49.33       38.74     12.40 o 
  18   2  -8       52.89       30.88     13.00 o 
  19   2  -8        2.10       25.65     17.12 o 
  20   2  -8       53.12       26.51     25.68 o 
   1   3  -8      254.75      192.28     37.01 o 
   2   3  -8      219.88      230.36     38.00 o 
   3   3  -8       42.13       44.35     38.12 o 
   4   3  -8       94.15      113.62     31.13 o 
   5   3  -8      326.47      343.35     48.43 o 
   6   3  -8      417.67      500.97     55.67 o 
   7   3  -8       32.67       38.35     17.94 o 
   8   3  -8      110.72      153.53     31.65 o 
   9   3  -8     3061.24     3280.83    276.17 o 
  10   3  -8      831.53      856.29     83.64 o 
  11   3  -8      211.60      140.73     26.19 o 
  12   3  -8       13.27       17.79     12.70 o 
  13   3  -8      274.64      195.37     40.13 o 
  14   3  -8      103.12       83.75     22.43 o 
  15   3  -8       16.32       22.25     30.21 o 
  16   3  -8       14.20       55.21     29.06 o 
  17   3  -8       25.09       15.36     20.43 o 
  18   3  -8       18.48       20.73     24.01 o 
   0   4  -8      378.62      402.62     83.71 o 
   1   4  -8       35.88       13.12     31.45 o 
   2   4  -8      107.76      169.23     50.48 o 
   3   4  -8      225.95      324.95     65.55 o 
   4   4  -8      370.24      480.74     79.64 o 
   5   4  -8      387.05      488.83    115.85 o 
   6   4  -8      166.15      183.34     61.60 o 
   7   4  -8        7.36       40.70     44.14 o 
   8   4  -8       18.96       14.55     23.75 o 
   9   4  -8       13.91       19.31     21.40 o 
  10   4  -8      161.20      133.51     29.67 o 
  11   4  -8      271.57      296.36     35.94 o 
  12   4  -8      251.42      165.51     61.00 o 
  13   4  -8      171.49      175.44     81.68 o 
  14   4  -8      219.87      263.26    132.27 o 
   1   5  -8      407.05      663.29    101.32 o 
   2   5  -8       50.06       25.27     25.56 o 
   3   5  -8      284.96      346.64    107.22 o 
   4   5  -8       71.14       50.49     33.30 o 
   5   5  -8      298.41      267.72     75.43 o 
   2   0  -7    10745.54    11539.10    215.28 o 
   4   0  -7       84.80       71.08      9.37 o 
   6   0  -7       12.98        9.56      7.10 o 
   8   0  -7     1893.06     2005.04    106.35 o 
  10   0  -7     2669.18     3012.87    122.29 o 
  12   0  -7      573.28      608.91     69.60 o 
  14   0  -7     1443.72     1634.49    145.02 o 
  16   0  -7       66.72       40.25      9.31 o 
  18   0  -7      262.06      225.78     41.54 o 
  20   0  -7      198.70      174.25     50.94 o 
  22   0  -7      168.18       74.49     54.41 o 
   0   1  -7     2325.51     2166.01     65.30 o 
   1   1  -7     1322.70     1156.96     21.94 o 
   2   1  -7     3970.36     3774.48     80.39 o 
   3   1  -7     4201.40     4016.31    127.93 o 
   4   1  -7     1106.68     1108.41     30.06 o 
   5   1  -7     3510.23     3291.12    121.53 o 
   6   1  -7       42.09       34.42     10.48 o 
   7   1  -7      230.80      196.55     15.55 o 
   8   1  -7     1653.26     1886.15     77.41 o 
   9   1  -7        2.39       13.47      9.45 o 
  10   1  -7      428.60      465.50     36.08 o 
  11   1  -7      359.23      410.40     42.54 o 
  12   1  -7     1514.31     1554.41     63.92 o 
  13   1  -7      110.96      110.94     20.29 o 
  14   1  -7      154.67      199.97     28.01 o 
  15   1  -7       72.89       78.14     19.88 o 
  16   1  -7      715.92      666.49     93.54 o 
  17   1  -7       61.97       61.90     17.62 o 
  18   1  -7      520.02      555.70     71.17 o 
  19   1  -7       62.68       60.17     25.63 o 
  20   1  -7        0.37       26.19     30.23 o 
  21   1  -7       21.02       35.07     21.14 o 
  22   1  -7       43.92       34.18     18.64 o 
   1   2  -7       40.97       43.45     15.92 o 
   2   2  -7      481.09      433.42     29.62 o 
   3   2  -7      722.53      770.40     55.60 o 
   4   2  -7     1258.57     1246.46     98.23 o 
   5   2  -7     2592.23     2177.07    132.43 o 
   6   2  -7     1148.71     1216.35     52.02 o 
   7   2  -7      345.34      333.21     38.13 o 
   8   2  -7      677.45      713.75     36.15 o 
   9   2  -7      603.57      616.71     50.26 o 
  10   2  -7     1183.08     1343.66     82.35 o 
  11   2  -7      393.37      369.84     38.37 o 
  12   2  -7      779.30      740.90     49.55 o 
  13   2  -7      721.74      668.23     64.09 o 
  14   2  -7        7.04        6.43      9.46 o 
  15   2  -7      598.39      586.35     78.37 o 
  16   2  -7       26.69       22.29     12.01 o 
  17   2  -7      132.20       82.11     21.88 o 
  18   2  -7       21.75       38.40     18.72 o 
  19   2  -7       15.98       31.68     17.92 o 
  20   2  -7        9.35       40.64     28.58 o 
   0   3  -7      806.47      902.12    109.89 o 
   1   3  -7     1207.83     1234.74    119.79 o 
   2   3  -7      493.50      495.04     44.92 o 
   3   3  -7       60.48       39.55     30.50 o 
   4   3  -7       73.99       57.73     13.92 o 
   5   3  -7       31.35       56.78     42.30 o 
   6   3  -7       92.02      156.72     39.82 o 
   7   3  -7      828.16      891.79     89.60 o 
   8   3  -7       86.06       82.74     21.93 o 
   9   3  -7      351.62      259.49     37.47 o 
  10   3  -7       19.75       13.23     17.12 o 
  11   3  -7      391.95      370.85     43.07 o 
  12   3  -7      980.40      964.01     62.40 o 
  13   3  -7       85.26       78.43     15.48 o 
  14   3  -7       35.75       49.17     17.66 o 
  15   3  -7      109.56      110.15     29.20 o 
  16   3  -7       41.45       29.17     31.69 o 
  17   3  -7        8.23       31.42     27.84 o 
  18   3  -7       13.09       59.48     30.45 o 
   1   4  -7       34.10       51.48     56.38 o 
   2   4  -7       11.01       11.78     39.12 o 
   3   4  -7      386.70      508.14     79.81 o 
   4   4  -7      370.10      436.38     90.13 o 
   5   4  -7      262.50      318.37     59.31 o 
   6   4  -7       47.62       76.20     45.10 o 
   7   4  -7       86.26       78.49     49.07 o 
   8   4  -7       29.63       17.86     25.48 o 
   9   4  -7      224.58      281.66     32.13 o 
  10   4  -7      341.96      315.75     40.20 o 
  11   4  -7        6.72       10.53     14.89 o 
  12   4  -7      183.36      161.12     45.94 o 
  13   4  -7      121.24      153.30     59.68 o 
  14   4  -7      118.89      247.84     78.52 o 
   0   5  -7      364.86      367.89    105.80 o 
   1   5  -7      127.89      140.74     51.52 o 
   2   5  -7      126.38      221.92     87.49 o 
   3   5  -7      303.07      371.88    104.34 o 
   4   5  -7       21.45        4.60     28.83 o 
   5   5  -7       75.89       55.31     37.41 o 
   6   5  -7       66.40       99.27     51.35 o 
   2   0  -6    42796.33    44777.11    806.09 o 
   4   0  -6     6774.61     6934.23    118.26 o 
   6   0  -6        7.24        9.39      5.38 o 
   8   0  -6      175.42      164.19     29.93 o 
  10   0  -6      948.69     1009.47     39.45 o 
  12   0  -6     1040.16     1152.46     60.05 o 
  14   0  -6     1772.57     1989.50    223.66 o 
  16   0  -6      123.09       78.41     33.91 o 
  18   0  -6      666.26      729.82    101.72 o 
  20   0  -6      745.11      709.19    146.17 o 
  22   0  -6       66.00       37.38     27.94 o 
   1   1  -6      618.59      493.67     27.65 o 
   2   1  -6     4341.42     4007.06     93.98 o 
   3   1  -6     4058.28     3576.39    177.46 o 
   4   1  -6      197.85      186.65     14.36 o 
   5   1  -6     2720.48     2632.47     43.97 o 
   6   1  -6      179.49      197.90     14.87 o 
   7   1  -6       59.90       53.65     10.36 o 
   8   1  -6        3.19        8.90      9.87 o 
   9   1  -6      603.38      639.22     32.87 o 
  10   1  -6      353.85      434.65     30.79 o 
  11   1  -6      233.91      250.10     36.12 o 
  12   1  -6      381.53      502.62     54.68 o 
  13   1  -6      114.61      105.72     19.63 o 
  14   1  -6      318.65      320.52     38.12 o 
  15   1  -6      438.22      419.64     41.50 o 
  16   1  -6      480.46      499.44     82.32 o 
  17   1  -6      482.40      537.13     66.92 o 
  18   1  -6      480.22      473.76     57.25 o 
  19   1  -6       40.07       34.88     17.57 o 
  20   1  -6       90.84       59.13     25.76 o 
  21   1  -6      238.91      219.45     42.18 o 
  22   1  -6       12.20       25.73     17.24 o 
   0   2  -6       12.65       10.72     19.44 o 
   1   2  -6      864.57      871.32     48.29 o 
   2   2  -6      489.93      460.51     27.03 o 
   3   2  -6     1385.88     1253.37     51.71 o 
   4   2  -6      982.86      897.31     40.06 o 
   5   2  -6     1149.10     1258.33     75.38 o 
   6   2  -6     5663.10     5874.11    278.35 o 
   7   2  -6      367.43      347.99     27.20 o 
   8   2  -6     1372.19     1267.24     59.44 o 
   9   2  -6      510.14      586.09     42.61 o 
  10   2  -6      113.03      108.85     15.86 o 
  11   2  -6      238.87      211.24     26.30 o 
  12   2  -6      762.27      711.56     51.56 o 
  13   2  -6      766.66      830.51     69.02 o 
  14   2  -6      145.15      151.88     25.22 o 
  15   2  -6      431.43      376.50     49.42 o 
  16   2  -6       81.95       55.18     20.49 o 
  17   2  -6      131.01       82.94     42.80 o 
  18   2  -6       74.80       64.22     18.55 o 
  19   2  -6      374.41      332.21     60.88 o 
  20   2  -6       38.46       53.54     21.36 o 
   1   3  -6     1404.89     1629.45    108.78 o 
   2   3  -6       83.44       60.94     17.81 o 
   3   3  -6       75.32       65.47     30.75 o 
   4   3  -6      131.23      187.74     28.16 o 
   5   3  -6      145.82      122.13     23.74 o 
   6   3  -6      221.80      175.56     37.42 o 
   7   3  -6     1187.27     1007.82    256.43 o 
   8   3  -6       44.76       52.62     19.38 o 
   9   3  -6      389.98      424.61     41.83 o 
  10   3  -6      218.34      206.59     29.02 o 
  11   3  -6      151.79      152.77     23.19 o 
  12   3  -6      667.40      699.88     60.53 o 
  13   3  -6      300.59      254.52     42.96 o 
  14   3  -6       68.76       74.10     18.89 o 
  15   3  -6       27.93       61.76     26.40 o 
  16   3  -6       28.60       27.24     14.06 o 
  17   3  -6        2.08       17.10     23.97 o 
  18   3  -6        2.57        0.83     18.15 o 
   0   4  -6      272.31      280.19     82.52 o 
   1   4  -6        4.37       25.44     38.48 o 
   2   4  -6       52.51       60.51     71.58 o 
   3   4  -6       79.39      107.83     44.04 o 
   4   4  -6      407.25      537.91     94.62 o 
   5   4  -6      184.03      223.43     60.47 o 
   6   4  -6       77.03      112.53     38.12 o 
   7   4  -6       37.96       42.12     35.77 o 
   8   4  -6       79.14       68.50     38.05 o 
   9   4  -6      364.97      289.45     85.22 o 
  10   4  -6       20.05        6.72     13.46 o 
  11   4  -6      145.09      144.76     25.84 o 
  12   4  -6       79.03       88.65     44.33 o 
  13   4  -6       79.64      120.47     80.78 o 
  14   4  -6      140.88      158.20     99.40 o 
   1   5  -6       48.26       77.38     40.40 o 
   2   5  -6       96.47      127.14     58.32 o 
   3   5  -6        4.71       18.83     45.41 o 
   4   5  -6      125.24      129.38     61.06 o 
   5   5  -6       26.94       14.61     28.52 o 
   6   5  -6       40.97       11.63     25.28 o 
   2   0  -5      757.85      714.87     40.69 o 
   4   0  -5     1051.41      992.68     66.74 o 
   6   0  -5      105.07       95.33     11.36 o 
   8   0  -5      274.99      262.42     18.92 o 
  10   0  -5      825.78      872.22     56.74 o 
  12   0  -5      735.93      737.87     48.19 o 
  14   0  -5      198.62      220.74     24.89 o 
  16   0  -5      208.23      194.48     43.58 o 
  18   0  -5      986.49     1100.83    210.27 o 
  20   0  -5       50.88       44.42     39.07 o 
  22   0  -5      687.68      498.12    225.79 o 
   0   1  -5    11015.36    10822.81    179.14 o 
   1   1  -5      766.56      577.62     35.97 o 
   2   1  -5     5500.56     5514.85    132.53 o 
   3   1  -5      275.79      254.52     18.07 o 
   4   1  -5     1199.59     1120.32     19.37 o 
   5   1  -5      801.83      659.47     32.81 o 
   6   1  -5      630.84      612.96     31.20 o 
   7   1  -5      915.98      822.37     36.47 o 
   8   1  -5     3522.02     3774.41    109.22 o 
   9   1  -5      975.58     1059.04     42.19 o 
  10   1  -5      335.43      368.08     32.60 o 
  11   1  -5      248.64      277.27     31.01 o 
  12   1  -5      205.98      212.09     31.15 o 
  13   1  -5      205.60      276.77     35.36 o 
  14   1  -5       52.51       53.39     18.21 o 
  15   1  -5       99.86       91.90     27.66 o 
  16   1  -5      552.57      646.20     93.89 o 
  17   1  -5       70.64       55.88     24.91 o 
  18   1  -5      235.28      252.37     69.84 o 
  19   1  -5       33.51       29.07     19.26 o 
  20   1  -5      107.39      114.34     30.77 o 
  21   1  -5       90.73       99.36     34.82 o 
  22   1  -5       37.75       37.82     24.39 o 
   1   2  -5      649.12      642.75     51.37 o 
   2   2  -5      946.97      933.55     58.98 o 
   3   2  -5       72.31       98.65     30.58 o 
   4   2  -5      367.30      354.88     25.90 o 
   5   2  -5     3628.40     3730.23    123.56 o 
   6   2  -5     1305.35     1196.11     88.47 o 
   7   2  -5      412.23      429.06     48.57 o 
   8   2  -5     8007.32     8987.30    258.35 o 
   9   2  -5     1440.76     1308.27    101.59 o 
  10   2  -5       55.07       36.20     10.35 o 
  11   2  -5      397.75      405.73     39.54 o 
  12   2  -5      477.15      505.98     48.00 o 
  13   2  -5      356.27      284.92     37.21 o 
  14   2  -5      455.05      444.02     66.88 o 
  15   2  -5      193.96      217.39     45.10 o 
  16   2  -5       99.15      101.29     24.86 o 
  17   2  -5      461.31      394.65     63.11 o 
  18   2  -5       10.93       34.66     21.16 o 
  19   2  -5       66.25       54.06     24.02 o 
  20   2  -5      117.29       74.51     24.74 o 
  21   2  -5       12.39       30.64     21.68 o 
   1   3  -5      386.28      384.34     78.23 o 
   2   3  -5       85.24       83.89     26.29 o 
   3   3  -5      200.92      236.03     68.98 o 
   4   3  -5      183.07      226.07     35.40 o 
   5   3  -5      256.94      211.54     33.63 o 
   6   3  -5       41.37       41.26     18.82 o 
   7   3  -5      430.37      455.96     59.82 o 
   8   3  -5      299.63      251.89     49.52 o 
   9   3  -5      247.21      277.31     36.58 o 
  10   3  -5        4.46       29.02     19.69 o 
  11   3  -5      286.62      277.88     32.07 o 
  12   3  -5      187.35      161.19     18.95 o 
  13   3  -5       40.49       24.18     11.01 o 
  14   3  -5       67.37       73.82     21.48 o 
  15   3  -5      199.38      138.99     33.60 o 
  16   3  -5       47.78       69.59     23.70 o 
  17   3  -5      201.20      187.29     39.00 o 
  18   3  -5       19.99       28.06     25.19 o 
   1   4  -5      204.57      193.58     51.10 o 
   2   4  -5      109.52       85.67     39.20 o 
   3   4  -5        2.19       50.78     33.84 o 
   4   4  -5      232.13      265.15     46.97 o 
   5   4  -5      179.60      158.37     83.16 o 
   6   4  -5       21.29       22.02     28.38 o 
   7   4  -5      157.71      173.35     53.82 o 
   8   4  -5       56.99       48.29     24.99 o 
   9   4  -5      109.34       88.82     25.79 o 
  10   4  -5       22.50       30.31     21.60 o 
  11   4  -5        6.47       40.03     25.86 o 
  12   4  -5       91.02       41.65     68.12 o 
  13   4  -5        1.74       23.60     50.22 o 
  14   4  -5       55.61       35.72     42.40 o 
   2   5  -5       35.97      118.17     78.15 o 
   3   5  -5       93.25       69.45     48.21 o 
   7   5  -5       33.57       18.36     50.20 o 
   4   0  -4      477.28      401.14     28.92 o 
   6   0  -4       68.15      104.55     11.31 o 
   8   0  -4       51.64       67.32     35.11 o 
  10   0  -4     2191.65     2435.59    130.17 o 
  12   0  -4     4519.01     5096.41    194.41 o 
  14   0  -4      260.95      291.95     49.05 o 
  16   0  -4      158.11      132.64     22.39 o 
  18   0  -4      795.38      908.19    161.60 o 
  20   0  -4      500.57      520.32     66.15 o 
  22   0  -4       86.19       51.86     30.38 o 
   1   1  -4     5094.48     4522.56     81.83 o 
   2   1  -4    15630.31    16077.53    275.78 o 
   3   1  -4     5107.41     4709.96     64.08 o 
   4   1  -4    15729.36    15745.64    162.25 o 
   5   1  -4     4249.90     4571.33     60.83 o 
   6   1  -4      606.49      654.44     28.69 o 
   7   1  -4      645.96      636.15     36.66 o 
   8   1  -4     1000.50     1006.96     38.48 o 
   9   1  -4     1369.87     1549.15     66.03 o 
  10   1  -4       68.06       68.58     16.08 o 
  11   1  -4      122.86      110.07     19.68 o 
  12   1  -4      133.88      121.15     24.42 o 
  13   1  -4      444.52      421.07     43.86 o 
  14   1  -4      530.41      623.57     61.38 o 
  15   1  -4     1233.76     1361.74    112.41 o 
  16   1  -4       22.49       54.50     29.31 o 
  17   1  -4      329.28      311.76     37.43 o 
  18   1  -4      397.21      404.78     83.33 o 
  19   1  -4      321.48      416.19     66.26 o 
  20   1  -4       67.50       59.61     28.60 o 
  21   1  -4       65.22       29.55     20.49 o 
  22   1  -4       29.94       29.14     17.50 o 
   0   2  -4      197.39      198.66     39.99 o 
   1   2  -4       32.81       27.56     12.87 o 
   2   2  -4       97.49      123.17     36.79 o 
   3   2  -4     1632.92     1452.25    109.93 o 
   4   2  -4      108.10      113.10     16.26 o 
   5   2  -4     1485.65     1544.41     72.25 o 
   6   2  -4     4200.46     4395.22    190.06 o 
   7   2  -4     6486.25     6637.50    487.70 o 
   8   2  -4      335.24      353.83     25.89 o 
   9   2  -4     1241.80     1270.39     89.79 o 
  10   2  -4      287.57      274.62     30.68 o 
  11   2  -4        1.80        8.55      8.20 o 
  12   2  -4      445.10      440.85     39.10 o 
  13   2  -4       35.34       29.60      9.69 o 
  14   2  -4      825.28      874.34     99.04 o 
  15   2  -4      198.96      222.00     38.91 o 
  16   2  -4       73.13       37.91     18.30 o 
  17   2  -4      353.27      306.98     66.36 o 
  18   2  -4       41.17       50.04     22.32 o 
  19   2  -4       61.10       70.57     25.05 o 
  20   2  -4       83.53       54.94     24.19 o 
  21   2  -4        9.33        8.05     15.30 o 
   1   3  -4       27.07       32.58     10.26 o 
   2   3  -4      290.96      283.43     51.63 o 
   3   3  -4       18.50        9.17     28.46 o 
   4   3  -4      249.00      250.77     48.67 o 
   5   3  -4       62.67       33.19     19.59 o 
   6   3  -4       66.20       85.08     23.27 o 
   7   3  -4       54.05       36.47     29.92 o 
   8   3  -4      389.85      376.96     39.93 o 
   9   3  -4      130.69       97.33     21.29 o 
  10   3  -4      609.55      617.34     64.93 o 
  11   3  -4      588.81      651.87     66.37 o 
  12   3  -4       67.95       32.77     11.98 o 
  13   3  -4      822.79      955.43     99.86 o 
  14   3  -4       22.00       18.88     13.99 o 
  15   3  -4      118.52      121.26     28.49 o 
  16   3  -4       53.92       34.21     18.62 o 
  17   3  -4       59.20       32.12     16.06 o 
  18   3  -4        6.87       20.49     17.29 o 
   0   4  -4      354.79      597.72    123.69 o 
   1   4  -4      316.72      324.05     65.53 o 
   2   4  -4       68.18      103.94     68.19 o 
   3   4  -4       48.75       31.92     31.82 o 
   4   4  -4      494.61      616.01    103.45 o 
   5   4  -4      166.06      269.18     95.65 o 
   6   4  -4      475.25      547.43     85.40 o 
   7   4  -4       46.49       51.59     26.77 o 
   8   4  -4      149.20      220.36     51.61 o 
   9   4  -4      219.29      267.61     50.60 o 
  10   4  -4        7.36       15.24     20.37 o 
  11   4  -4       18.94       38.28     21.08 o 
  12   4  -4      123.87      262.93     98.96 o 
  13   4  -4        3.21       26.60     48.57 o 
  14   4  -4       54.77       73.19     38.73 o 
   1   5  -4      149.61      197.01     76.49 o 
   3   5  -4      292.59      247.64     52.50 o 
   4   5  -4      121.98      159.56     80.96 o 
   5   5  -4      178.56      158.61     50.16 o 
   6   5  -4       98.99       96.63     58.76 o 
   7   5  -4       95.69       70.18     39.50 o 
   4   0  -3    21364.13    20152.35    369.82 o 
   6   0  -3      140.86      125.20     12.47 o 
   8   0  -3     4384.78     4131.24    244.42 o 
  10   0  -3      591.57      569.59     69.34 o 
  12   0  -3     3224.93     3434.23    153.08 o 
  14   0  -3      433.57      566.65     79.56 o 
  16   0  -3     2114.61     2322.83    261.49 o 
  18   0  -3      552.19      464.08    166.99 o 
  20   0  -3      186.76      228.07     70.66 o 
  22   0  -3      162.88       71.26     47.39 o 
   0   1  -3      145.25      141.78     18.48 o 
   1   1  -3    15235.77    13258.96    117.93 o 
   2   1  -3     8662.71     8669.97    244.05 o 
   3   1  -3    16137.80    14621.61    109.01 o 
   4   1  -3     4318.56     4539.41     95.80 o 
   5   1  -3     9514.21     9163.48     75.64 o 
   6   1  -3       66.06       58.75      9.40 o 
   7   1  -3      290.28      246.21     32.81 o 
   8   1  -3        7.39        8.83      6.78 o 
   9   1  -3      592.91      560.98     38.04 o 
  10   1  -3      208.26      239.06     27.33 o 
  11   1  -3      733.14      888.89     44.22 o 
  12   1  -3       83.95      119.11     21.70 o 
  13   1  -3      100.54       89.71     25.47 o 
  14   1  -3      269.45      277.06     33.43 o 
  15   1  -3      692.58      788.63    140.80 o 
  16   1  -3       84.21       70.56     24.56 o 
  17   1  -3      319.76      345.29     57.18 o 
  18   1  -3      202.98      169.84     34.25 o 
  19   1  -3      344.51      384.03     54.35 o 
  20   1  -3      171.77      109.39     40.92 o 
  21   1  -3       13.35       19.31     22.24 o 
  22   1  -3        1.83       16.43     19.75 o 
   1   2  -3     1030.55     1040.13     59.38 o 
   2   2  -3      234.82      205.00     32.58 o 
   3   2  -3     1794.60     1577.28     87.38 o 
   4   2  -3      321.64      283.45     25.06 o 
   5   2  -3      533.28      512.48     29.62 o 
   6   2  -3       27.04       20.85     11.58 o 
   7   2  -3     2891.68     3136.57    219.51 o 
   8   2  -3      355.80      324.87     26.80 o 
   9   2  -3       57.53       57.27     13.15 o 
  10   2  -3      128.04      118.45     15.04 o 
  11   2  -3        9.53       19.18      9.43 o 
  12   2  -3      599.60      585.42     56.48 o 
  13   2  -3      164.26      142.72     26.23 o 
  14   2  -3       36.87       58.64     32.33 o 
  15   2  -3       90.94       76.93     19.39 o 
  16   2  -3       31.39       58.15     21.92 o 
  17   2  -3       11.70       25.89     16.41 o 
  18   2  -3       59.64       62.65     21.15 o 
  19   2  -3        1.85       29.15     18.66 o 
  20   2  -3       56.61       31.98     15.60 o 
  21   2  -3       68.54       49.98     25.81 o 
   0   3  -3      237.93      261.56     68.47 o 
   1   3  -3       19.73       23.48     11.30 o 
   2   3  -3      298.50      286.54     70.68 o 
   3   3  -3      303.08      305.42     64.48 o 
   4   3  -3       21.02       36.09     50.70 o 
   5   3  -3      205.46      287.74     42.27 o 
   6   3  -3        8.22       12.96     15.43 o 
   7   3  -3      245.80      215.59     33.92 o 
   8   3  -3       83.13       93.24     22.78 o 
   9   3  -3      284.09      266.55     31.02 o 
  10   3  -3      743.66      689.95     60.60 o 
  11   3  -3     1350.01     1433.29    123.61 o 
  12   3  -3      522.98      554.41     54.08 o 
  13   3  -3       30.95       26.22     20.38 o 
  14   3  -3      342.76      329.60     58.17 o 
  15   3  -3       29.06       27.59     19.03 o 
  16   3  -3      317.34      285.95     48.49 o 
  17   3  -3       23.16       25.52     20.45 o 
  18   3  -3       34.84       32.56     20.35 o 
   1   4  -3       83.81       69.87     39.19 o 
   2   4  -3       77.27       73.65     70.65 o 
   3   4  -3       91.73       81.35     41.74 o 
   4   4  -3       39.46       54.89     34.91 o 
   5   4  -3      184.84      237.33     43.74 o 
   6   4  -3       44.27       77.34     50.25 o 
   7   4  -3       12.45       19.22     48.95 o 
   8   4  -3       64.06       51.98     26.90 o 
   9   4  -3       30.40       30.19     24.47 o 
  10   4  -3       16.20       21.07     22.82 o 
  11   4  -3       89.65      173.84     60.00 o 
  12   4  -3       44.83       51.08     52.10 o 
  13   4  -3       84.17       58.14     68.12 o 
  14   4  -3      133.29      110.30     69.76 o 
   0   5  -3        0.98       83.53     72.20 o 
   1   5  -3      130.19      192.31     95.23 o 
   2   5  -3      393.60      412.32    106.05 o 
   4   5  -3       84.07       91.45     61.05 o 
   5   5  -3        3.16       22.52     34.17 o 
   6   5  -3       50.13       55.28     36.81 o 
   7   5  -3       27.57       23.23     23.43 o 
   4   0  -2    13067.57    11852.26    490.23 o 
   6   0  -2      286.12      294.07     22.23 o 
   8   0  -2      210.52      196.38     26.61 o 
  10   0  -2     4916.38     5572.45    239.52 o 
  12   0  -2     1273.92     1445.70     63.00 o 
  14   0  -2      393.43      441.60     40.98 o 
  16   0  -2      408.54      402.99     45.94 o 
  18   0  -2       72.66       20.00     38.14 o 
  20   0  -2      563.15      560.27    137.10 o 
  22   0  -2       48.52       71.12     36.11 o 
   1   1  -2     3664.77     3124.77     81.92 o 
   2   1  -2      268.59      293.35     21.45 o 
   3   1  -2    14635.27    12687.69    222.04 o 
   4   1  -2    39188.94    39793.60    485.17 o 
   5   1  -2     5470.87     5286.06    106.18 o 
   6   1  -2     8675.12     9311.27     76.85 o 
   7   1  -2     1400.01     1415.62     47.42 o 
   8   1  -2      837.15      973.87     36.17 o 
   9   1  -2      421.72      407.81     26.41 o 
  10   1  -2     1144.89     1328.11     48.36 o 
  11   1  -2       33.31       36.36     13.44 o 
  12   1  -2      194.57      178.33     26.37 o 
  13   1  -2       31.04       38.34     21.02 o 
  14   1  -2       37.66       34.32     20.27 o 
  15   1  -2       75.46       94.33     28.52 o 
  16   1  -2      183.48      147.87     25.90 o 
  17   1  -2      154.03      135.88     26.60 o 
  18   1  -2      100.26      108.93     24.11 o 
  19   1  -2      241.16      168.45     45.89 o 
  20   1  -2      150.84      164.23     61.24 o 
  21   1  -2       51.40       33.71     22.23 o 
  22   1  -2        8.48       28.21     21.45 o 
   0   2  -2      408.98      480.41     91.98 o 
   1   2  -2      269.08      251.25     50.93 o 
   2   2  -2      240.45      257.99     29.64 o 
   3   2  -2      372.52      320.15     29.72 o 
   4   2  -2      250.87      233.09     20.05 o 
   5   2  -2      815.84      830.79     34.24 o 
   6   2  -2     5324.07     5641.14    141.60 o 
   7   2  -2     1394.43     1272.35     37.34 o 
   8   2  -2      176.18      176.71     15.24 o 
   9   2  -2      290.43      227.21     26.28 o 
  10   2  -2       44.16       45.66      9.64 o 
  11   2  -2      259.12      244.69     23.02 o 
  12   2  -2      443.91      446.11     37.97 o 
  13   2  -2       24.94       25.32      9.54 o 
  14   2  -2       82.56       80.35     22.02 o 
  15   2  -2       51.38       45.68     18.31 o 
  16   2  -2      130.74       95.11     25.74 o 
  17   2  -2      215.00      170.37     37.00 o 
  18   2  -2      220.98      203.69     45.08 o 
  19   2  -2       22.68       28.03     20.73 o 
  20   2  -2       53.68       66.41     24.44 o 
  21   2  -2        1.82       35.73     30.44 o 
   2   3  -2      103.44      114.06     25.27 o 
   3   3  -2      815.23      519.00     97.74 o 
   4   3  -2       11.31        1.70      6.50 o 
   5   3  -2      224.02      230.48     56.11 o 
   6   3  -2      198.76      214.78     44.08 o 
   7   3  -2      125.46      102.80     19.77 o 
   8   3  -2      182.77      185.35     26.10 o 
   9   3  -2      412.65      412.51     46.34 o 
  10   3  -2      900.18      904.06     80.63 o 
  11   3  -2     1747.28     1727.45    178.04 o 
  12   3  -2      597.13      460.20     49.86 o 
  13   3  -2      114.88       99.71     36.66 o 
  14   3  -2       68.50       75.96     30.94 o 
  15   3  -2      137.42      176.98     40.99 o 
  16   3  -2       15.05        2.86     21.63 o 
  17   3  -2        8.21       25.62     19.45 o 
  18   3  -2       21.12       64.26     26.29 o 
   0   4  -2      260.91      249.49     89.11 o 
   1   4  -2      116.80      164.64     85.09 o 
   2   4  -2       54.68      174.27     81.37 o 
   5   4  -2      105.00      100.49     27.86 o 
   6   4  -2        8.97       19.98     17.90 o 
   7   4  -2      296.80      360.15     74.91 o 
   8   4  -2      289.17      313.91     60.77 o 
   9   4  -2       29.88       33.59     28.37 o 
  10   4  -2      200.23      309.36     46.13 o 
  11   4  -2       22.04       19.50     49.36 o 
  12   4  -2        7.10       37.22     40.70 o 
  13   4  -2        4.04      -17.69     48.72 o 
  14   4  -2       61.28       56.97     55.99 o 
  15   4  -2      118.05      163.81    105.20 o 
   3   5  -2      140.21      164.65     64.92 o 
   4   5  -2       15.03       51.32     54.47 o 
   5   5  -2       56.85      143.78     63.67 o 
   6   5  -2      424.12      694.67    122.97 o 
   7   5  -2        3.63        9.07     27.66 o 
   4   0  -1     1882.03     1906.10     39.35 o 
   6   0  -1     2096.44     2050.12     49.62 o 
   8   0  -1      428.62      460.32     33.20 o 
  10   0  -1      435.29      437.49     38.59 o 
  12   0  -1      176.77      168.13     38.00 o 
  14   0  -1      515.06      625.75     60.24 o 
  16   0  -1       51.43       79.77     20.28 o 
  18   0  -1       79.40       52.06     37.31 o 
  20   0  -1      125.23      139.64     55.81 o 
  22   0  -1      512.40      422.81    139.23 o 
   0   1  -1     1024.84      928.49     81.37 o 
   1   1  -1     2919.99     2456.75    121.45 o 
   2   1  -1    13065.13    12618.95    244.36 o 
   3   1  -1     4006.11     3548.83     90.25 o 
   4   1  -1     7596.88     7705.49    104.91 o 
   5   1  -1     1018.59      846.08     35.00 o 
   6   1  -1     1170.71     1117.21     37.02 o 
   7   1  -1     2849.20     2763.19     83.17 o 
   8   1  -1     4067.29     4481.79    166.17 o 
   9   1  -1       84.10       70.36     17.58 o 
  10   1  -1      912.92     1074.19     46.55 o 
  11   1  -1      185.03      227.41     29.12 o 
  12   1  -1     1058.71     1078.40     53.85 o 
  13   1  -1       43.47       52.62     21.53 o 
  14   1  -1      188.49      214.71     31.52 o 
  15   1  -1      388.36      457.55     45.13 o 
  16   1  -1      113.64      135.46     31.21 o 
  17   1  -1      118.05      133.99     25.15 o 
  18   1  -1       53.02       69.26     21.86 o 
  19   1  -1      441.99      473.43     80.90 o 
  20   1  -1       47.93       48.12     21.53 o 
  21   1  -1       18.11       57.86     33.96 o 
  22   1  -1       12.13       24.80     27.28 o 
   1   2  -1      360.55      433.37     66.88 o 
   2   2  -1     1123.90     1011.72     66.77 o 
   3   2  -1      783.46      751.55     48.93 o 
   4   2  -1     2700.59     2752.27    113.25 o 
   5   2  -1      835.56      753.83     29.84 o 
   6   2  -1     3602.38     3627.70     82.93 o 
   7   2  -1      385.23      349.02     20.22 o 
   8   2  -1      218.34      208.35     15.90 o 
   9   2  -1      406.99      402.49     29.60 o 
  10   2  -1       34.27       36.24      8.15 o 
  11   2  -1       78.22       78.66     19.20 o 
  12   2  -1      412.85      371.94     40.71 o 
  13   2  -1      135.37      103.07     18.50 o 
  14   2  -1       41.63       22.02     24.74 o 
  15   2  -1       27.39       39.17     17.70 o 
  16   2  -1      281.84      260.99     51.53 o 
  17   2  -1       97.03       84.11     31.45 o 
  18   2  -1       59.52       40.14     17.77 o 
  19   2  -1       49.51       63.14     20.03 o 
  20   2  -1       75.97       53.51     29.52 o 
  21   2  -1       46.39       54.29     25.41 o 
   1   3  -1     1013.42      904.68     88.18 o 
   2   3  -1      502.08      548.17     71.90 o 
   3   3  -1      430.81      303.43     87.01 o 
   4   3  -1      142.63      166.33     36.23 o 
   5   3  -1       74.76       74.04     21.38 o 
   6   3  -1       61.40       52.17     16.21 o 
   7   3  -1       61.98       63.06     18.26 o 
   8   3  -1       62.90       69.85     19.88 o 
   9   3  -1      156.66      151.38     25.25 o 
  10   3  -1      135.20      133.77     24.09 o 
  11   3  -1      471.36      437.39     51.43 o 
  12   3  -1      140.29      139.79     19.61 o 
  13   3  -1       77.83       65.91     27.57 o 
  14   3  -1       13.11       40.77     21.72 o 
  15   3  -1       18.18       33.11     26.92 o 
  16   3  -1       15.96       36.02     21.63 o 
  17   3  -1       29.32       44.07     23.58 o 
  18   3  -1       23.53       23.62     18.03 o 
   2   4  -1      284.05      401.20    103.94 o 
   3   4  -1       30.28       36.52     34.85 o 
   4   4  -1       90.92      152.28     71.30 o 
   5   4  -1      125.96       89.78     39.89 o 
   6   4  -1      301.93      405.65     47.47 o 
   7   4  -1      427.87      414.02     55.79 o 
   8   4  -1        2.78       28.78     21.29 o 
   9   4  -1       77.62      112.83     90.93 o 
  10   4  -1      256.30      287.59     43.06 o 
  11   4  -1       49.02       83.88     58.39 o 
  12   4  -1       39.71       68.74     68.11 o 
  13   4  -1       37.48       68.93     68.17 o 
  14   4  -1      423.37      468.04    134.86 o 
  15   4  -1      133.25      116.45     75.38 o 
   1   5  -1      110.23      220.22    117.43 o 
   2   5  -1       88.15      132.74     48.43 o 
   4   5  -1       45.31       20.44     46.00 o 
   5   5  -1       17.19       34.33     33.45 o 
   6   5  -1       92.23      154.10     51.36 o 
   7   5  -1       33.73       36.65     22.66 o 
   4   0   0    57795.68    58478.14    738.93 o 
   6   0   0       11.83       24.19     11.95 o 
   8   0   0     4267.23     3899.66    174.47 o 
  10   0   0       18.53        6.62     13.85 o 
  12   0   0     1023.30     1133.47     56.89 o 
  14   0   0      110.57      107.80     22.35 o 
  16   0   0       76.23       58.75     20.78 o 
  18   0   0       27.88       71.49     30.63 o 
  20   0   0      820.72      853.59    117.59 o 
  22   0   0      403.26      270.63    113.52 o 
   1   1   0        2.95        2.86      9.99 o 
   2   1   0       19.78       72.50     10.42 o 
   3   1   0    20328.33    17164.78    223.34 o 
   4   1   0    16642.82    16948.12    144.16 o 
   5   1   0     3258.55     3115.04     33.01 o 
   6   1   0       43.31       52.04      6.59 o 
   7   1   0     3398.90     3190.97    109.16 o 
   8   1   0      158.14      176.48     11.66 o 
   9   1   0     1497.76     1544.08     72.50 o 
  10   1   0       18.32       19.26     14.13 o 
  11   1   0       44.39       49.59     16.18 o 
  12   1   0       13.76       18.68     15.98 o 
  13   1   0      285.29      262.13     34.57 o 
  14   1   0       26.54       25.58     15.11 o 
  15   1   0        8.47       30.01     20.47 o 
  16   1   0       73.03       84.60     21.10 o 
  17   1   0       27.02        7.93     16.06 o 
  18   1   0        0.20       15.50     20.30 o 
  19   1   0        0.00       30.10     16.72 o 
  20   1   0      508.16      583.93     90.27 o 
  21   1   0       90.52       92.81     33.37 o 
  22   1   0        7.10       18.31     19.97 o 
   0   2   0     1574.61     1423.06    139.00 o 
   1   2   0      212.38      191.14     48.97 o 
   2   2   0       72.52       79.80     14.40 o 
   3   2   0      755.04      716.43     45.21 o 
   4   2   0     2697.55     2793.08    126.48 o 
   5   2   0      457.01      412.37     24.09 o 
   6   2   0      706.51      671.46     22.66 o 
   7   2   0      211.14      221.75     17.23 o 
   8   2   0     4331.88     4458.04     99.13 o 
   9   2   0     2019.68     2079.07    120.22 o 
  10   2   0      164.91      157.08     17.73 o 
  11   2   0       14.17        7.41      7.18 o 
  12   2   0       74.37       60.84     10.41 o 
  13   2   0       63.34       61.05     22.44 o 
  14   2   0       71.30       65.08     34.21 o 
  15   2   0        2.53       36.56     20.66 o 
  16   2   0      268.66      254.77     36.62 o 
  17   2   0     1675.52     1969.75    244.29 o 
  18   2   0       14.90       15.14     19.94 o 
  19   2   0        1.52       15.12     18.80 o 
  20   2   0      107.49       61.21     25.59 o 
  21   2   0       89.67       61.99     27.24 o 
   1   3   0      203.26      223.22     37.35 o 
   2   3   0      188.49      171.43     27.99 o 
   3   3   0       38.49       51.38     16.68 o 
   4   3   0      342.95      280.84     80.59 o 
   5   3   0       65.94       61.80     15.28 o 
   6   3   0       95.88       89.72     21.00 o 
   7   3   0      143.08      114.91     26.83 o 
   8   3   0      307.69      339.29     32.98 o 
   9   3   0       34.09       23.70     16.59 o 
  10   3   0       31.47       25.56     12.39 o 
  11   3   0        0.61       38.45     18.52 o 
  12   3   0      268.81      208.06     24.53 o 
  13   3   0     1174.64     1422.05    122.55 o 
  14   3   0        0.87       18.63     21.20 o 
  15   3   0        5.65       -0.14     16.20 o 
  16   3   0       66.80       61.23     30.06 o 
  17   3   0        3.22       14.80     21.72 o 
  18   3   0       21.00       26.57     23.91 o 
   2   4   0       65.57       61.80     52.22 o 
   3   4   0      282.95      369.45     89.11 o 
   4   4   0      168.01      118.93     50.94 o 
   6   4   0       31.12       37.19     30.96 o 
   7   4   0      319.89      325.21     74.75 o 
   8   4   0        7.27       13.99     14.12 o 
   9   4   0      921.78     1243.65    121.40 o 
  10   4   0        4.16       -0.43     16.64 o 
  11   4   0       14.37       -1.27     47.33 o 
  12   4   0      214.28      220.79     83.33 o 
  13   4   0      273.57      263.26     97.81 o 
  14   4   0       56.22       34.68     58.87 o 
  15   4   0        7.29      -25.03     40.03 o 
   2   5   0       14.26       46.90     53.86 o 
   4   5   0        9.26      139.17     57.07 o 
   5   5   0       20.53        9.90     32.02 o 
   6   5   0       71.06       50.76     30.77 o 
   7   5   0       26.01        8.18     21.43 o 
   4   0   1     1880.27     2039.31     46.18 o 
   6   0   1     2096.72     2126.03    117.45 o 
   8   0   1      429.37      463.27     40.97 o 
  10   0   1      433.32      407.53     34.24 o 
  12   0   1      176.89      162.07     26.97 o 
  14   0   1      515.14      558.87     41.66 o 
  16   0   1       51.32       79.84     24.57 o 
  18   0   1       79.77       58.85     27.60 o 
  20   0   1      124.92      103.12     53.57 o 
  22   0   1      512.05      396.42    166.77 o 
   0   1   1     1024.09     1059.52     60.12 o 
   1   1   1     2923.76     2369.43     39.72 o 
   2   1   1    13062.45    12643.62    213.61 o 
   3   1   1     4006.21     3619.45    143.03 o 
   4   1   1     7596.62     7828.95    106.74 o 
   5   1   1     1018.75      848.16     34.22 o 
   6   1   1     1170.50     1104.39     22.67 o 
   7   1   1     2849.05     2850.78     93.94 o 
   8   1   1     4066.74     4438.05    140.57 o 
   9   1   1       83.94       73.97     11.92 o 
  10   1   1      913.10      968.21     32.68 o 
  11   1   1      185.75      182.59     19.65 o 
  12   1   1     1058.96     1040.83     92.28 o 
  13   1   1       43.45       51.26     15.43 o 
  14   1   1      188.48      223.87     31.13 o 
  15   1   1      388.62      358.64     43.75 o 
  16   1   1      113.46      115.16     25.08 o 
  17   1   1      118.14      125.64     26.79 o 
  18   1   1       52.88       64.04     22.37 o 
  19   1   1      442.52      465.83     63.19 o 
  20   1   1       48.11       28.77     21.66 o 
  21   1   1       18.11       26.24     20.73 o 
  22   1   1       12.09       30.98     25.40 o 
   1   2   1      360.52      313.52     29.84 o 
   2   2   1     1125.43     1076.16     48.15 o 
   3   2   1      783.67      769.40     41.82 o 
   4   2   1     2702.12     2838.95     82.78 o 
   5   2   1      834.27      826.71     32.09 o 
   6   2   1     3603.18     3702.70     98.27 o 
   7   2   1      385.42      350.24     20.50 o 
   8   2   1      218.41      217.86     14.95 o 
   9   2   1      407.18      370.77     32.06 o 
  10   2   1       34.09       42.97      8.86 o 
  11   2   1       78.58       62.62      8.53 o 
  12   2   1      412.21      367.33     32.04 o 
  13   2   1      135.30      127.89     16.68 o 
  14   2   1       41.79       34.56     13.91 o 
  15   2   1       27.31       27.47     19.78 o 
  16   2   1      281.73      265.97     41.07 o 
  17   2   1       96.93      105.35     36.80 o 
  18   2   1       59.47       48.21     30.19 o 
  19   2   1       49.46       42.85     21.10 o 
  20   2   1       76.16       62.40     23.34 o 
  21   2   1       46.41       55.21     23.29 o 
   0   3   1      784.43      893.56     94.27 o 
   1   3   1     1013.42      887.91     67.43 o 
   2   3   1      501.40      504.92     41.92 o 
   3   3   1      431.32      433.86     47.36 o 
   4   3   1      142.49      173.36     24.56 o 
   5   3   1       74.21       87.20     14.65 o 
   6   3   1       61.31       89.82     20.50 o 
   7   3   1       61.87       56.76     17.51 o 
   8   3   1       62.87       50.40     17.52 o 
   9   3   1      156.72      148.60     22.30 o 
  10   3   1      135.18      143.61     28.19 o 
  11   3   1      471.16      446.03     49.12 o 
  12   3   1      140.20      149.37     22.39 o 
  13   3   1       78.12       60.59     31.81 o 
  14   3   1       13.07       12.64     16.79 o 
  15   3   1       18.07       40.51     19.46 o 
  16   3   1       15.95       63.86     31.49 o 
  17   3   1       29.41       51.33     22.11 o 
  18   3   1       23.45       26.32     17.71 o 
   1   4   1       13.78       24.24     51.74 o 
   3   4   1       30.36       16.76     42.85 o 
   4   4   1       90.96      139.41     58.97 o 
   5   4   1      126.01      108.51     35.06 o 
   6   4   1      301.67      343.92     43.26 o 
   7   4   1      428.09      474.29     85.90 o 
   8   4   1        2.77       62.90     43.44 o 
   9   4   1       77.67       69.94     38.63 o 
  10   4   1      256.78      299.76     89.47 o 
  11   4   1       49.09       34.23     50.14 o 
  12   4   1       39.86       73.42     80.96 o 
  13   4   1       37.64       74.48     53.89 o 
  14   4   1      423.46      532.63    159.45 o 
  15   4   1      133.26      153.07     89.86 o 
   0   5   1       43.68       18.69     45.98 o 
   1   5   1      110.04      143.83     84.04 o 
   4   5   1       45.32       44.91     41.36 o 
   5   5   1       17.19       58.35     39.57 o 
   6   5   1       92.12       69.61     55.20 o 
   7   5   1       33.66       33.44     32.53 o 
   4   0   2    13066.19    11956.77    172.89 o 
   6   0   2      285.90      320.58     26.78 o 
   8   0   2      211.03      197.18     27.63 o 
  10   0   2     4918.06     5611.97    299.85 o 
  12   0   2     1274.39     1484.21     96.35 o 
  14   0   2      393.55      379.43     40.47 o 
  16   0   2      407.45      462.01     58.65 o 
  18   0   2       73.09       58.65     49.72 o 
  20   0   2      563.30      553.25    138.72 o 
  22   0   2       48.43       55.55     81.42 o 
   1   1   2     3667.12     2978.17     80.17 o 
   2   1   2      268.24      290.04     19.72 o 
   3   1   2    14630.07    12731.86    105.76 o 
   4   1   2    39187.65    40904.93    389.24 o 
   5   1   2     5469.63     5149.60     76.60 o 
   6   1   2     8674.99     9117.71    166.99 o 
   7   1   2     1400.21     1409.33     40.10 o 
   8   1   2      837.11      922.47     37.01 o 
   9   1   2      422.30      403.71     21.55 o 
  10   1   2     1144.86     1233.21     55.42 o 
  11   1   2       33.10       33.40      9.51 o 
  12   1   2      194.20      191.84     29.91 o 
  13   1   2       30.80       23.14      7.82 o 
  14   1   2       37.68       44.40     15.38 o 
  15   1   2       75.48       71.56     21.88 o 
  16   1   2      183.47      149.91     28.43 o 
  17   1   2      153.78      139.55     29.79 o 
  18   1   2      100.55      112.07     26.39 o 
  19   1   2      240.87      210.67     37.69 o 
  20   1   2      150.91      121.27     34.93 o 
  21   1   2       51.44       52.21     27.96 o 
  22   1   2        8.58       28.03     20.45 o 
   0   2   2      409.28      421.11     79.72 o 
   1   2   2      269.28      256.36     35.35 o 
   2   2   2      240.29      270.35     19.92 o 
   3   2   2      371.86      341.57     19.18 o 
   4   2   2      250.50      235.80     14.66 o 
   5   2   2      815.54      924.16     31.88 o 
   6   2   2     5322.90     5564.33    133.13 o 
   7   2   2     1395.01     1382.97     45.16 o 
   8   2   2      176.30      191.71     14.50 o 
   9   2   2      290.69      230.46     21.78 o 
  10   2   2       44.59       59.24     10.27 o 
  11   2   2      258.93      226.23     20.61 o 
  12   2   2      444.35      398.06     31.91 o 
  13   2   2       25.04       17.61     15.12 o 
  14   2   2       82.30      114.28     30.23 o 
  15   2   2       51.46       76.85     24.14 o 
  16   2   2      130.74      135.23     28.86 o 
  17   2   2      215.11      186.64     39.82 o 
  18   2   2      221.00      183.92     32.32 o 
  19   2   2       22.84       33.00     20.14 o 
  20   2   2       53.64       48.41     23.72 o 
  21   2   2        1.81       33.98     22.14 o 
   1   3   2      323.28      268.83     43.11 o 
   2   3   2      103.50      146.81     37.31 o 
   3   3   2      814.95      768.25     59.64 o 
   4   3   2       11.28        3.77      7.23 o 
   5   3   2      224.78      273.30     51.71 o 
   6   3   2      198.68      182.06     33.48 o 
   7   3   2      125.36       89.78     26.51 o 
   8   3   2      183.04      168.40     22.17 o 
   9   3   2      412.43      481.31     46.13 o 
  10   3   2      900.53      930.29     76.38 o 
  11   3   2     1747.63     1880.00    200.08 o 
  12   3   2      597.12      495.11     78.15 o 
  13   3   2      115.11      103.37     32.04 o 
  14   3   2       68.40       49.01     20.73 o 
  15   3   2      137.69      144.26     37.58 o 
  16   3   2       15.09       31.38     24.39 o 
  17   3   2        8.20       30.20     22.07 o 
  18   3   2       21.19       42.76     25.88 o 
   0   4   2      260.45      232.05     55.21 o 
   1   4   2      117.14      128.89     66.71 o 
   2   4   2       54.65       84.76     56.59 o 
   5   4   2      104.99      134.28     85.96 o 
   6   4   2        8.98       26.59     17.10 o 
   7   4   2      296.61      283.00     49.17 o 
   8   4   2      289.00      343.20     75.47 o 
   9   4   2       29.95       49.79     26.18 o 
  10   4   2      200.20      291.57     68.44 o 
  11   4   2       21.98       45.22     42.49 o 
  12   4   2        7.17       24.57     53.14 o 
  13   4   2        4.03       21.36     38.41 o 
  14   4   2       61.19       52.46     47.50 o 
  15   4   2      117.98      149.51     46.26 o 
   1   5   2      106.06      116.44     67.20 o 
   3   5   2      140.08      242.24     75.94 o 
   4   5   2       15.00       38.75     38.18 o 
   5   5   2       56.88      118.34     77.00 o 
   6   5   2      423.91      515.75    152.06 o 
   7   5   2        3.62       11.87     22.41 o 
   4   0   3    21365.16    20629.05    204.46 o 
   6   0   3      140.92      144.40     19.56 o 
   8   0   3     4384.21     4696.38    203.34 o 
  10   0   3      591.59      541.70     61.24 o 
  12   0   3     3224.88     3663.61    137.03 o 
  14   0   3      433.64      494.66     55.92 o 
  16   0   3     2115.18     2441.85    189.37 o 
  18   0   3      550.67      564.92     88.85 o 
  20   0   3      186.93      188.02    110.42 o 
  22   0   3      163.28      114.34     43.66 o 
   0   1   3      147.13      149.04     28.21 o 
   1   1   3    15229.70    13113.95    352.12 o 
   2   1   3     8659.97     8680.77    136.61 o 
   3   1   3    16141.81    14690.66    215.61 o 
   4   1   3     4318.40     4462.03     60.31 o 
   5   1   3     9520.33     9017.87    116.60 o 
   6   1   3       66.02       48.94      7.19 o 
   7   1   3      290.09      294.64     16.53 o 
   8   1   3        7.46       13.01      6.63 o 
   9   1   3      591.85      507.13     29.33 o 
  10   1   3      208.18      195.34     18.81 o 
  11   1   3      732.51      739.19     43.58 o 
  12   1   3       84.17      107.55     16.10 o 
  13   1   3      100.53       89.48     10.68 o 
  14   1   3      269.67      268.26     19.99 o 
  15   1   3      693.06      726.80     82.07 o 
  16   1   3       84.36       66.30     25.94 o 
  17   1   3      319.82      336.15     45.60 o 
  18   1   3      202.78      171.35     34.64 o 
  19   1   3      344.47      360.01     54.02 o 
  20   1   3      171.99      195.79     53.02 o 
  21   1   3       13.30       22.93     20.70 o 
  22   1   3        1.84       29.55     22.94 o 
   1   2   3     1030.10      853.75     58.81 o 
   2   2   3      234.38      198.72     26.71 o 
   3   2   3     1795.28     1721.62     66.77 o 
   4   2   3      319.88      276.52     15.85 o 
   5   2   3      533.82      559.37     24.93 o 
   6   2   3       27.29       44.57      9.98 o 
   7   2   3     2894.04     3188.06    102.76 o 
   8   2   3      355.97      371.49     29.47 o 
   9   2   3       57.28       45.01     10.26 o 
  10   2   3      128.30      139.89     20.20 o 
  11   2   3        9.59       14.68     11.71 o 
  12   2   3      599.22      602.72     38.41 o 
  13   2   3      164.61      143.33     31.43 o 
  14   2   3       36.67       46.72     24.97 o 
  15   2   3       90.86       99.33     29.40 o 
  16   2   3       31.46       23.69     18.83 o 
  17   2   3       11.68       37.74     16.07 o 
  18   2   3       59.73       46.99     15.65 o 
  19   2   3        1.86       10.19     18.49 o 
  20   2   3       56.44       69.93     29.34 o 
  21   2   3       68.47       49.07     27.22 o 
   0   3   3      237.56      229.67     48.38 o 
   1   3   3       19.90       25.56     21.48 o 
   2   3   3      298.78      342.96     55.61 o 
   3   3   3      302.92      319.25     36.60 o 
   4   3   3       21.02       18.26     13.15 o 
   5   3   3      204.86      209.97     22.67 o 
   6   3   3        8.27       36.29     13.09 o 
   7   3   3      245.63      182.00     24.41 o 
   8   3   3       83.29       82.26     18.07 o 
   9   3   3      284.14      275.23     31.14 o 
  10   3   3      743.00      802.13     78.67 o 
  11   3   3     1350.27     1440.48    127.28 o 
  12   3   3      522.75      637.36    120.01 o 
  13   3   3       30.86       35.06     22.14 o 
  14   3   3      342.75      303.45     44.26 o 
  15   3   3       29.06       20.53     12.51 o 
  16   3   3      317.21      296.40     80.00 o 
  17   3   3       23.09       35.40     26.43 o 
  18   3   3       34.82       29.38     17.59 o 
   1   4   3       83.14      106.83     36.28 o 
   2   4   3       77.29      124.97     83.65 o 
   4   4   3       39.28       44.40     51.73 o 
   5   4   3      185.13      228.69     88.21 o 
   6   4   3       44.21       86.65     49.64 o 
   7   4   3       12.44       13.77     20.48 o 
   8   4   3       64.42       58.81     30.98 o 
   9   4   3       30.07        7.39     22.01 o 
  10   4   3       16.12       30.46     47.20 o 
  11   4   3       89.38       57.97     55.98 o 
  12   4   3       44.82       45.75     33.28 o 
  13   4   3       84.16       68.28     55.59 o 
  14   4   3      133.44      100.63     87.39 o 
   3   5   3       64.33       25.55     37.99 o 
   4   5   3       84.00      102.93     46.57 o 
   5   5   3        3.18       46.77     46.48 o 
   6   5   3       50.21       32.87     32.89 o 
   7   5   3       27.40       28.77     26.28 o 
   4   0   4      476.91      439.90     28.90 o 
   6   0   4       67.84      103.39     13.64 o 
   8   0   4       51.64       56.21     10.48 o 
  10   0   4     2191.29     2601.57    122.19 o 
  12   0   4     4518.92     5261.96    312.10 o 
  14   0   4      260.88      251.17     37.92 o 
  16   0   4      158.46      129.00     34.64 o 
  18   0   4      795.48      887.24     97.91 o 
  20   0   4      499.86      614.83     91.60 o 
  22   0   4       86.32       35.02     38.67 o 
   1   1   4     5097.23     4629.47     94.57 o 
   2   1   4    15631.10    15450.73    253.17 o 
   3   1   4     5109.10     4596.88    103.77 o 
   4   1   4    15728.73    16483.39    273.23 o 
   5   1   4     4246.24     4410.89    102.36 o 
   6   1   4      606.57      647.33     28.10 o 
   7   1   4      645.16      618.66     25.03 o 
   8   1   4     1000.01      941.01     30.79 o 
   9   1   4     1370.63     1424.94     52.26 o 
  10   1   4       68.04       73.24     18.15 o 
  11   1   4      123.07       91.56     22.41 o 
  12   1   4      134.05      145.18     29.66 o 
  13   1   4      444.81      374.62     45.98 o 
  14   1   4      529.94      644.30     54.76 o 
  15   1   4     1233.21     1350.93    107.52 o 
  16   1   4       22.43       35.84     23.71 o 
  17   1   4      329.62      330.73     46.66 o 
  18   1   4      397.06      421.03     67.43 o 
  19   1   4      321.70      365.41     56.45 o 
  20   1   4       67.24       96.50     30.93 o 
  21   1   4       65.01       38.50     23.19 o 
  22   1   4       30.00       61.43     24.98 o 
   0   2   4      196.79      181.26     50.70 o 
   1   2   4       32.99       54.19     32.54 o 
   2   2   4       97.08      120.39     23.88 o 
   3   2   4     1632.37     1539.61     56.93 o 
   4   2   4      107.72      143.91     15.53 o 
   5   2   4     1485.62     1548.42     74.67 o 
   6   2   4     4202.06     4623.51    109.93 o 
   7   2   4     6484.42     6803.72    234.80 o 
   8   2   4      335.24      331.10     29.27 o 
   9   2   4     1241.62     1401.83     57.67 o 
  10   2   4      287.33      286.21     25.09 o 
  11   2   4        1.84        7.31      5.71 o 
  12   2   4      445.15      447.69     30.49 o 
  13   2   4       35.40       31.38     13.93 o 
  14   2   4      825.67      835.52     88.99 o 
  15   2   4      198.85      185.33     35.40 o 
  16   2   4       72.86       70.88     32.85 o 
  17   2   4      353.29      407.72     80.52 o 
  18   2   4       41.03       26.04     17.77 o 
  19   2   4       61.11       51.00     26.06 o 
  20   2   4       83.58       89.69     30.68 o 
  21   2   4        9.38       16.79     23.04 o 
   1   3   4       27.07       30.18     25.17 o 
   2   3   4      290.81      238.57     62.99 o 
   3   3   4       18.69       36.26     27.38 o 
   4   3   4      249.19      282.23     83.60 o 
   5   3   4       62.91       61.47     16.88 o 
   6   3   4       66.28       73.86     14.12 o 
   7   3   4       54.42       58.93     18.39 o 
   8   3   4      390.01      381.41     38.02 o 
   9   3   4      130.90      147.63     21.67 o 
  10   3   4      609.17      628.17     54.58 o 
  11   3   4      588.55      717.78    120.52 o 
  12   3   4       68.04       63.04     29.43 o 
  13   3   4      823.28      917.47     77.02 o 
  14   3   4       21.83       19.13     16.52 o 
  15   3   4      118.49      101.00     29.09 o 
  16   3   4       53.87       29.15     24.06 o 
  17   3   4       59.25       62.35     28.41 o 
  18   3   4        6.85       32.92     18.27 o 
   0   4   4      355.39      395.15     83.11 o 
   1   4   4      317.49      206.37     42.33 o 
   2   4   4       67.93       99.38     74.06 o 
   3   4   4       48.63       99.52     60.40 o 
   4   4   4      494.70      638.59    134.17 o 
   5   4   4      166.40      224.51     83.85 o 
   6   4   4      475.70      479.55     91.55 o 
   7   4   4       46.47       11.03     24.79 o 
   8   4   4      148.97      171.31     57.84 o 
   9   4   4      219.57      172.16     51.92 o 
  10   4   4        7.31       15.31     14.60 o 
  11   4   4       19.08       91.75     51.45 o 
  12   4   4      123.92      162.07     64.02 o 
  13   4   4        3.24      -32.23     40.55 o 
  14   4   4       54.57       49.17     34.73 o 
   1   5   4      149.53       96.50     45.81 o 
   2   5   4       88.88      149.83     96.32 o 
   3   5   4      292.03      248.07     77.71 o 
   4   5   4      121.81      156.88     46.88 o 
   5   5   4      178.35      167.43     72.23 o 
   6   5   4       99.12      133.02     50.56 o 
   7   5   4       96.01      111.87     47.60 o 
   2   0   5      757.86      708.07     40.15 o 
   4   0   5     1052.47     1139.92     51.47 o 
   6   0   5      105.20       97.34     13.62 o 
   8   0   5      274.92      259.00     22.25 o 
  10   0   5      825.28      928.71     61.19 o 
  12   0   5      736.11      745.97     98.29 o 
  14   0   5      198.09      202.42     61.55 o 
  16   0   5      208.75      223.32     38.92 o 
  18   0   5      987.76     1108.76    136.55 o 
  20   0   5       50.86       73.79     45.76 o 
  22   0   5      687.39      797.12     94.02 o 
   0   1   5    11017.06    10603.86    580.80 o 
   1   1   5      764.95      624.43     34.56 o 
   2   1   5     5501.22     5383.16     88.86 o 
   3   1   5      276.15      243.58     19.21 o 
   4   1   5     1199.96     1120.92     26.31 o 
   5   1   5      799.73      676.94     32.93 o 
   6   1   5      630.84      639.65     28.63 o 
   7   1   5      916.50      822.93     30.50 o 
   8   1   5     3522.30     3625.24    139.64 o 
   9   1   5      975.24      926.05     59.48 o 
  10   1   5      334.96      348.23     26.18 o 
  11   1   5      248.43      264.80     37.67 o 
  12   1   5      205.79      167.73     27.98 o 
  13   1   5      205.73      253.03     34.69 o 
  14   1   5       52.70       57.60     19.62 o 
  15   1   5       99.47       75.76     20.58 o 
  16   1   5      553.18      596.11     74.91 o 
  17   1   5       70.51      111.75     27.88 o 
  18   1   5      235.53      229.73     42.70 o 
  19   1   5       33.42       51.20     16.16 o 
  20   1   5      107.60      143.54     42.40 o 
  21   1   5       90.82       73.28     30.24 o 
  22   1   5       37.66       52.20     26.71 o 
   1   2   5      649.49      588.18     50.38 o 
   2   2   5      946.10      927.92     41.88 o 
   3   2   5       72.18       47.00     11.76 o 
   4   2   5      368.53      362.46     28.18 o 
   5   2   5     3628.45     3731.76     86.23 o 
   6   2   5     1304.37     1308.87     46.80 o 
   7   2   5      412.45      403.22     41.01 o 
   8   2   5     8006.52     9385.78     81.37 o 
   9   2   5     1442.63     1546.00    105.25 o 
  10   2   5       55.09       54.76     10.92 o 
  11   2   5      397.43      368.04     34.00 o 
  12   2   5      476.67      485.82     35.01 o 
  13   2   5      356.18      386.30     47.38 o 
  14   2   5      454.94      436.27     51.99 o 
  15   2   5      194.11      181.74     39.42 o 
  16   2   5       99.27      130.16     31.75 o 
  17   2   5      461.38      470.71     63.79 o 
  18   2   5       11.05       39.46     18.76 o 
  19   2   5       66.21       70.40     26.02 o 
  20   2   5      117.29      124.84     36.56 o 
  21   2   5       12.41       24.78     22.78 o 
   0   3   5      560.68      592.64     90.42 o 
   1   3   5      386.35      334.45     84.17 o 
   2   3   5       85.22       95.64     46.40 o 
   3   3   5      200.73      230.56     34.58 o 
   4   3   5      183.27      199.39     25.59 o 
   5   3   5      256.27      242.87     28.91 o 
   6   3   5       41.38       32.99     11.61 o 
   7   3   5      429.46      440.92     39.67 o 
   8   3   5      299.47      378.05     43.64 o 
   9   3   5      248.24      207.14     46.29 o 
  10   3   5        4.48       33.56     15.15 o 
  11   3   5      287.37      283.95     44.49 o 
  12   3   5      187.73      221.19     40.21 o 
  13   3   5       40.32       37.44     20.64 o 
  14   3   5       67.34       47.69     28.67 o 
  15   3   5      199.45      153.00     44.47 o 
  16   3   5       47.74       32.82     21.67 o 
  17   3   5      201.26      210.85     43.31 o 
  18   3   5       19.98       10.97     16.64 o 
   1   4   5      204.15      174.60     39.85 o 
   2   4   5      109.57      214.21     89.99 o 
   3   4   5        2.22       23.73     29.91 o 
   4   4   5      231.69      285.92    101.56 o 
   5   4   5      179.12      225.48     58.05 o 
   6   4   5       21.39       49.72     61.84 o 
   7   4   5      157.92      165.20     48.89 o 
   8   4   5       57.03       73.55     35.32 o 
   9   4   5      109.38      109.40     41.09 o 
  10   4   5       22.46       33.26     33.09 o 
  11   4   5        6.51       42.84     31.83 o 
  12   4   5       90.85       43.50     47.20 o 
  13   4   5        1.69       20.03     28.65 o 
  14   4   5       55.70       30.19     33.75 o 
   1   5   5        4.33       71.49     61.88 o 
   2   5   5       35.95       28.22     38.94 o 
   3   5   5       93.49      117.61     49.23 o 
   4   5   5       24.66       39.26     27.06 o 
   5   5   5      206.30      328.15    110.51 o 
   6   5   5        0.14       -8.89     22.47 o 
   7   5   5       33.66       54.83     26.91 o 
   0   0   6    27720.32    31016.69    311.87 o 
   2   0   6    42797.67    42773.06    940.16 o 
   4   0   6     6772.77     7140.60    296.61 o 
   6   0   6        7.28        3.91      6.49 o 
   8   0   6      175.28      158.83     23.14 o 
  10   0   6      948.83     1029.39     47.50 o 
  12   0   6     1040.67     1205.03     94.55 o 
  14   0   6     1771.71     2245.24    317.61 o 
  16   0   6      122.64       89.47     37.42 o 
  18   0   6      665.82      627.34     76.26 o 
  20   0   6      745.87      901.87    131.47 o 
  22   0   6       66.02       78.85     44.51 o 
   1   1   6      620.52      580.91     31.85 o 
   2   1   6     4341.77     3957.59     77.01 o 
   3   1   6     4057.62     3417.69    139.21 o 
   4   1   6      197.70      206.94     16.76 o 
   5   1   6     2721.78     2427.90    117.70 o 
   6   1   6      179.49      172.17     11.74 o 
   7   1   6       59.83       56.56      7.25 o 
   8   1   6        3.21        7.50      5.91 o 
   9   1   6      603.19      576.55     43.25 o 
  10   1   6      353.38      385.93     24.36 o 
  11   1   6      234.35      235.67     28.66 o 
  12   1   6      381.61      401.83     34.72 o 
  13   1   6      115.07       73.67     15.01 o 
  14   1   6      318.69      320.66     40.74 o 
  15   1   6      438.20      467.32     47.23 o 
  16   1   6      479.88      541.25     61.81 o 
  17   1   6      482.56      535.40     52.85 o 
  18   1   6      479.75      534.62     71.20 o 
  19   1   6       40.33       42.08     20.98 o 
  20   1   6       90.73       99.98     31.25 o 
  21   1   6      238.82      202.50     44.97 o 
  22   1   6       12.15       23.58     24.32 o 
   0   2   6       12.55        6.39     39.50 o 
   1   2   6      864.75      846.94     61.59 o 
   2   2   6      490.28      411.78     30.06 o 
   3   2   6     1385.14     1292.84     57.98 o 
   4   2   6      983.19      962.93     42.42 o 
   5   2   6     1149.46     1285.19     48.07 o 
   6   2   6     5662.81     6227.66    133.06 o 
   7   2   6      367.17      328.53     25.99 o 
   8   2   6     1371.15     1387.80     48.28 o 
   9   2   6      509.02      671.71     61.03 o 
  10   2   6      113.03      119.55     18.85 o 
  11   2   6      239.17      242.23     34.19 o 
  12   2   6      762.56      768.54     56.34 o 
  13   2   6      766.37      894.77     74.73 o 
  14   2   6      144.96      100.18     26.01 o 
  15   2   6      431.21      363.39     48.95 o 
  16   2   6       82.13       85.23     27.65 o 
  17   2   6      131.06       95.37     31.48 o 
  18   2   6       75.18       71.57     23.22 o 
  19   2   6      374.31      323.85     45.43 o 
  20   2   6       38.43       53.52     28.08 o 
   1   3   6     1404.07     1180.28     90.41 o 
   2   3   6       83.41       65.17     22.70 o 
   3   3   6       75.11       72.93     21.92 o 
   4   3   6      131.39      106.21     51.10 o 
   5   3   6      146.09      136.19     20.15 o 
   6   3   6      221.62      215.53     31.96 o 
   7   3   6     1188.00     1364.54     75.46 o 
   8   3   6       44.88       66.39     19.88 o 
   9   3   6      389.26      415.65     63.60 o 
  10   3   6      218.35      209.70     38.37 o 
  11   3   6      152.45      174.03     35.18 o 
  12   3   6      667.39      770.81     85.78 o 
  13   3   6      300.41      320.11     55.15 o 
  14   3   6       68.68      106.37     30.61 o 
  15   3   6       27.89       39.27     22.22 o 
  16   3   6       28.58       23.41     17.30 o 
  17   3   6        2.10        4.77     12.98 o 
  18   3   6        2.54       21.69     22.06 o 
   0   4   6      272.23      259.74     66.93 o 
   1   4   6        4.33       29.28     24.95 o 
   2   4   6       52.75       47.85     23.23 o 
   3   4   6       79.27       95.45     53.92 o 
   4   4   6      407.17      607.63    114.31 o 
   5   4   6      183.80      179.26     72.57 o 
   6   4   6       77.02      151.29     43.07 o 
   7   4   6       38.06       30.95     30.23 o 
   8   4   6       78.95       80.59     27.93 o 
   9   4   6      364.86      345.05     60.89 o 
  10   4   6       20.13       31.84     37.61 o 
  11   4   6      145.32      176.63     51.24 o 
  12   4   6       79.17       96.96     39.00 o 
  13   4   6       79.51       73.41     35.58 o 
  14   4   6      140.93       84.78     42.14 o 
   1   5   6       48.32       -8.31     38.24 o 
   2   5   6       96.62      191.12     76.82 o 
   3   5   6        4.72       42.48     53.76 o 
   4   5   6      125.10      121.97     40.66 o 
   5   5   6       26.84       48.59     35.05 o 
   6   5   6       41.01       79.30     42.25 o 
   2   0   7    10744.46    10847.43    624.10 o 
   4   0   7       86.05       76.93     11.88 o 
   6   0   7       13.08        0.34      9.60 o 
   8   0   7     1893.14     2004.75     98.05 o 
  10   0   7     2669.82     2998.03    170.36 o 
  12   0   7      572.03      720.37     82.16 o 
  14   0   7     1445.21     1794.18    207.97 o 
  16   0   7       66.71       75.73     34.72 o 
  18   0   7      262.22      328.02     54.65 o 
  20   0   7      198.59      144.33     82.15 o 
  22   0   7      167.96      119.74     50.40 o 
   0   1   7     2324.96     2090.98     40.62 o 
   1   1   7     1321.00     1188.08     25.00 o 
   2   1   7     3970.63     3818.39    109.13 o 
   3   1   7     4201.42     3801.92    148.52 o 
   4   1   7     1106.45     1121.13     43.76 o 
   5   1   7     3510.71     3277.73    201.58 o 
   6   1   7       42.09       88.60     40.65 o 
   7   1   7      230.81      201.57     12.17 o 
   8   1   7     1653.99     1669.11     87.33 o 
   9   1   7        2.35       10.16      9.13 o 
  10   1   7      428.97      391.57     23.18 o 
  11   1   7      359.58      376.44     39.53 o 
  12   1   7     1513.94     1468.35    115.43 o 
  13   1   7      110.66       84.99     18.73 o 
  14   1   7      154.59      159.88     32.00 o 
  15   1   7       72.86       97.46     27.85 o 
  16   1   7      715.65      669.49     64.23 o 
  17   1   7       61.98       67.31     26.26 o 
  18   1   7      520.15      582.48     82.96 o 
  19   1   7       62.73      110.13     33.06 o 
  20   1   7        0.37       29.54     19.58 o 
  21   1   7       20.94        7.53     28.45 o 
  22   1   7       43.84       54.62     36.03 o 
   1   2   7       40.84       26.28     16.49 o 
   2   2   7      481.63      466.85     41.12 o 
   3   2   7      722.73      728.04     39.63 o 
   4   2   7     1258.44     1313.56     40.11 o 
   5   2   7     2591.51     2573.38    314.69 o 
   6   2   7     1149.22     1273.96     31.75 o 
   7   2   7      344.74      330.21     23.87 o 
   8   2   7      678.54      719.69     29.45 o 
   9   2   7      602.39      632.50     44.16 o 
  10   2   7     1183.33     1346.80     72.00 o 
  11   2   7      393.54      348.69     41.39 o 
  12   2   7      779.39      824.59     61.09 o 
  13   2   7      722.03      699.09     88.41 o 
  14   2   7        7.01        6.93     13.47 o 
  15   2   7      598.76      625.74     62.05 o 
  16   2   7       26.55       35.12     17.81 o 
  17   2   7      132.24      113.68     32.94 o 
  18   2   7       21.64        9.41     19.19 o 
  19   2   7       15.93       24.30     20.93 o 
  20   2   7        9.39       28.54     20.42 o 
   0   3   7      806.36      713.12    109.55 o 
   1   3   7     1209.22     1190.85     95.84 o 
   2   3   7      493.20      499.62     57.17 o 
   3   3   7       60.48       79.81     21.18 o 
   4   3   7       73.91       53.18     27.39 o 
   5   3   7       31.51       48.01     25.69 o 
   6   3   7       91.66      144.53     38.78 o 
   7   3   7      828.13      866.37     55.91 o 
   8   3   7       86.22       82.04     17.42 o 
   9   3   7      352.22      286.62     47.48 o 
  10   3   7       19.85       45.50     18.15 o 
  11   3   7      390.74      378.01     49.72 o 
  12   3   7      980.11     1077.89     80.66 o 
  13   3   7       85.45      121.16     30.38 o 
  14   3   7       35.79       39.19     17.49 o 
  15   3   7      109.77      137.89     31.04 o 
  16   3   7       41.31       31.78     20.53 o 
  17   3   7        8.33       29.46     18.37 o 
  18   3   7       13.04       45.05     25.58 o 
   1   4   7       34.10       60.71     28.26 o 
   2   4   7       11.00       35.92     30.89 o 
   3   4   7      386.65      518.70     95.13 o 
   4   4   7      370.09      381.32     75.37 o 
   5   4   7      262.97      279.62     83.21 o 
   6   4   7       47.57       16.91     41.76 o 
   7   4   7       86.03       76.70     38.92 o 
   8   4   7       29.70       65.49     62.01 o 
   9   4   7      224.64      269.07     43.57 o 
  10   4   7      342.22      290.77    108.24 o 
  11   4   7        6.79       27.19     31.23 o 
  12   4   7      183.38      208.39     63.79 o 
  13   4   7      121.79       63.09     31.39 o 
  14   4   7      118.73      138.67     48.65 o 
   0   5   7      364.87      480.74     80.69 o 
   1   5   7      127.54      145.39     78.64 o 
   2   5   7      126.34      235.11     70.57 o 
   3   5   7      303.48      325.11    112.42 o 
   4   5   7       21.53       31.45     48.99 o 
   5   5   7       75.84      106.71     64.35 o 
   6   5   7       66.48       42.78     29.18 o 
   0   0   8     2992.15     3165.54     93.71 o 
   2   0   8      619.10      741.33     44.29 o 
   4   0   8     5765.09     5707.41    164.72 o 
   6   0   8      142.20      120.03     16.80 o 
   8   0   8     1124.31     1194.47     49.49 o 
  10   0   8       28.57        9.26     25.04 o 
  12   0   8      775.91      792.08     71.88 o 
  14   0   8       47.59       44.46     25.69 o 
  16   0   8      283.17      329.95     75.44 o 
  18   0   8       20.17       72.99     52.28 o 
  20   0   8        6.01       39.86     38.69 o 
  22   0   8      119.47       73.76     42.91 o 
   1   1   8      797.99      672.68     33.20 o 
   2   1   8     1160.01     1162.54     33.27 o 
   3   1   8     1967.03     1843.03     74.56 o 
   4   1   8      145.29      142.17     14.40 o 
   5   1   8     2502.40     2553.77     96.84 o 
   6   1   8     2569.71     2819.45     77.98 o 
   7   1   8      467.75      428.55     19.41 o 
   8   1   8     4167.41     4585.58    132.33 o 
   9   1   8      178.24      145.61     17.48 o 
  10   1   8       77.35       65.15     12.66 o 
  11   1   8      138.11      113.42     15.78 o 
  12   1   8      191.31      197.03     40.12 o 
  13   1   8       23.52       38.55     26.96 o 
  14   1   8      713.89      786.05     95.72 o 
  15   1   8      239.44      229.55     39.53 o 
  16   1   8      772.78      885.81     83.68 o 
  17   1   8      147.53      156.08     33.52 o 
  18   1   8      110.39      124.68     31.61 o 
  19   1   8      220.20      205.55     37.99 o 
  20   1   8       53.39       30.81     19.67 o 
  21   1   8       13.65       15.26     20.24 o 
  22   1   8      221.07      213.81     77.67 o 
   0   2   8     2276.66     2221.15    106.17 o 
   1   2   8        4.84        6.04     14.31 o 
   2   2   8      416.61      483.75     34.73 o 
   3   2   8      747.11      785.75     28.48 o 
   4   2   8       33.14       39.05     10.61 o 
   5   2   8     2505.82     2180.07    323.57 o 
   6   2   8      178.18      157.26     14.74 o 
   7   2   8     1341.54     1298.99     52.26 o 
   8   2   8     1382.35     1401.39     47.31 o 
   9   2   8      521.96      591.83     33.36 o 
  10   2   8       12.86       15.91      7.23 o 
  11   2   8      955.92      859.12     46.16 o 
  12   2   8       73.97       94.30     25.78 o 
  13   2   8      124.74      117.61     30.40 o 
  14   2   8      246.66      223.07     48.11 o 
  15   2   8       63.14       85.59     26.83 o 
  16   2   8       65.90       56.18     21.38 o 
  17   2   8       49.25       75.36     26.71 o 
  18   2   8       52.78       63.86     24.36 o 
  19   2   8        2.11       39.77     23.59 o 
  20   2   8       52.90       51.66     21.35 o 
   1   3   8      253.79      306.86     36.65 o 
   2   3   8      219.97      215.81     34.81 o 
   3   3   8       42.33       38.01     17.69 o 
   4   3   8       94.07      100.63     20.53 o 
   5   3   8      326.21      285.39     28.00 o 
   6   3   8      418.14      470.21     46.55 o 
   7   3   8       32.59       28.97     15.89 o 
   8   3   8      110.80      127.88     23.87 o 
   9   3   8     3059.28     3413.01    292.08 o 
  10   3   8      831.53      865.90     74.20 o 
  11   3   8      211.38      157.81     36.91 o 
  12   3   8       13.25       36.33     19.15 o 
  13   3   8      274.95      268.62     51.42 o 
  14   3   8      103.05      111.30     29.56 o 
  15   3   8       16.39       38.14     20.63 o 
  16   3   8       14.23       40.37     18.86 o 
  17   3   8       25.10        6.62     16.01 o 
  18   3   8       18.47       35.07     21.11 o 
   0   4   8      378.73      285.08     75.94 o 
   1   4   8       35.96       26.93     25.49 o 
   2   4   8      107.87       94.23     25.99 o 
   3   4   8      225.85      240.49     40.10 o 
   4   4   8      370.15      425.62     63.15 o 
   5   4   8      386.50      590.11    140.42 o 
   6   4   8      166.22      150.89     49.28 o 
   7   4   8        7.35       67.11     48.39 o 
   8   4   8       18.76        7.01     28.63 o 
   9   4   8       13.89        0.84     16.94 o 
  10   4   8      161.22      113.42     44.15 o 
  11   4   8      271.72      348.02     96.67 o 
  12   4   8      251.59      174.98     53.06 o 
  13   4   8      171.36      123.17     49.46 o 
  14   4   8      219.41      191.76     62.85 o 
   1   5   8      407.05      540.93    142.05 o 
   2   5   8       50.06       60.59     45.94 o 
   3   5   8      284.87      326.51     70.57 o 
   4   5   8       71.08       37.54     36.93 o 
   5   5   8      298.68      341.03     91.19 o 
   2   0   9     6950.73     7267.54    266.08 o 
   4   0   9     5569.53     5805.52    166.06 o 
   6   0   9     7029.77     7664.41    257.82 o 
   8   0   9      837.20      871.91    108.72 o 
  10   0   9     1497.75     1639.92    146.10 o 
  12   0   9     2649.83     3387.09    263.17 o 
  14   0   9      480.67      695.23     97.86 o 
  16   0   9      344.55      414.99     85.80 o 
  18   0   9       84.69      112.45     50.68 o 
  20   0   9       75.64       78.14     49.77 o 
  22   0   9      250.81      208.47     93.21 o 
   0   1   9     2654.31     2612.90    103.64 o 
   1   1   9      858.08      709.12     30.88 o 
   2   1   9     1216.08     1156.14     34.25 o 
   3   1   9      715.64      656.80     35.70 o 
   4   1   9      761.74      803.13     34.29 o 
   5   1   9      455.16      427.46     31.50 o 
   6   1   9      553.36      515.59     38.90 o 
   7   1   9      732.03      672.51     39.94 o 
   8   1   9     2821.52     3179.28     80.68 o 
   9   1   9      260.70      272.62     22.20 o 
  10   1   9      112.04      140.90     18.45 o 
  11   1   9     2272.78     2484.99    137.92 o 
  12   1   9      591.93      690.29     79.03 o 
  13   1   9      450.79      508.42     53.73 o 
  14   1   9       43.10       52.92     27.85 o 
  15   1   9     1034.34     1210.45    118.64 o 
  16   1   9      596.24      690.67     68.52 o 
  17   1   9      391.60      468.76     55.74 o 
  18   1   9      112.61      112.42     30.16 o 
  19   1   9      243.94      290.87     55.70 o 
  20   1   9       31.13       32.86     17.35 o 
  21   1   9      338.85      447.91    110.23 o 
   1   2   9      395.84      388.89     44.53 o 
   2   2   9      556.33      660.23     34.39 o 
   3   2   9       55.13       57.98     10.37 o 
   4   2   9      182.23      170.10     16.65 o 
   5   2   9     1436.22     1456.01     62.47 o 
   6   2   9      423.35      502.75     28.26 o 
   7   2   9     2516.74     2523.43     91.23 o 
   8   2   9      386.17      331.26     29.06 o 
   9   2   9       67.50       52.21      8.38 o 
  10   2   9       70.06       53.82      9.71 o 
  11   2   9       77.35       52.94     12.43 o 
  12   2   9      702.69      728.77     60.53 o 
  13   2   9       86.31       50.61     18.45 o 
  14   2   9      485.44      516.43     55.82 o 
  15   2   9      766.52      792.78     71.47 o 
  16   2   9      115.07      129.44     31.18 o 
  17   2   9       12.66       25.90     19.23 o 
  18   2   9      114.53      116.86     32.53 o 
  19   2   9       15.35       39.48     27.88 o 
  20   2   9       79.07       43.70     25.15 o 
   0   3   9      166.05      182.30     40.47 o 
   1   3   9      291.90      293.13     37.92 o 
   2   3   9       61.56       66.56     20.60 o 
   3   3   9       12.67       23.69     26.02 o 
   4   3   9      184.14      255.20     39.15 o 
   5   3   9      216.84      192.93     59.61 o 
   6   3   9     1257.85     1389.55     68.64 o 
   7   3   9       83.18       57.89     13.22 o 
   8   3   9       79.82      108.29     23.32 o 
   9   3   9     4716.62     4866.03    398.39 o 
  10   3   9      487.62      628.69     79.60 o 
  11   3   9      524.00      586.35     65.91 o 
  12   3   9       20.54       24.88     21.40 o 
  13   3   9      747.34      810.26     73.05 o 
  14   3   9       34.11       66.45     24.29 o 
  15   3   9       94.45       52.06     27.02 o 
  16   3   9       32.55       62.96     27.63 o 
  17   3   9       29.06       16.55     21.34 o 
  18   3   9       17.24       17.30     15.38 o 
   1   4   9      228.34      262.58     36.15 o 
   2   4   9      206.05      197.97     31.09 o 
   3   4   9      154.51      110.59     38.89 o 
   4   4   9       67.34       20.89     39.29 o 
   5   4   9      334.01      363.47    102.97 o 
   6   4   9      102.90      107.22     54.24 o 
   7   4   9       30.42        4.65     25.30 o 
   8   4   9      166.14      185.53     41.63 o 
   9   4   9       35.47       40.27     19.49 o 
  10   4   9      300.76      446.41     65.55 o 
  11   4   9      149.46      127.86     42.35 o 
  12   4   9       11.54       35.65     28.54 o 
  13   4   9      373.77      332.34    118.82 o 
  14   4   9      187.28      191.45     53.39 o 
   0   5   9      682.29      859.20     82.10 o 
   1   5   9      352.90      396.77     82.81 o 
   2   5   9      254.70      247.19     56.99 o 
   3   5   9       61.98       67.49     36.12 o 
   4   5   9      144.49      215.69     67.47 o 
   5   5   9      104.64       76.07     39.07 o 
   0   0  10        7.00       45.33     25.98 o 
   2   0  10      139.59      156.91     16.21 o 
   4   0  10    10085.88    10141.62    232.96 o 
   6   0  10     1495.84     1585.48     96.14 o 
   8   0  10     3233.92     3550.45    277.59 o 
  10   0  10       71.14       64.41     22.11 o 
  12   0  10      536.87      558.95    105.52 o 
  14   0  10     1782.21     2094.40    173.48 o 
  16   0  10      505.23      647.70    148.46 o 
  18   0  10       90.90       61.86     62.26 o 
  20   0  10      750.56      950.77     98.58 o 
  22   0  10      306.40      287.56    118.22 o 
   1   1  10      649.97      597.87     26.07 o 
   2   1  10     1144.44     1118.78     31.49 o 
   3   1  10      121.96      100.52     17.00 o 
   4   1  10      594.89      675.85     30.34 o 
   5   1  10      328.91      310.39     21.22 o 
   6   1  10      129.46      153.20     12.91 o 
   7   1  10     1459.04     1544.09     76.67 o 
   8   1  10     1579.79     1769.14     50.63 o 
   9   1  10       76.94       80.36     15.19 o 
  10   1  10      507.47      502.25     45.08 o 
  11   1  10     1033.92     1082.62    116.16 o 
  12   1  10       96.81      100.33     23.12 o 
  13   1  10      272.45      270.40     35.44 o 
  14   1  10       86.83       75.11     32.92 o 
  15   1  10      102.87       99.04     32.60 o 
  16   1  10      336.62      307.03     53.24 o 
  17   1  10       56.53       39.86     23.11 o 
  18   1  10      193.16      211.74     40.76 o 
  19   1  10      469.59      569.68     81.84 o 
  20   1  10      226.22      242.68     34.88 o 
  21   1  10       17.34       18.64     23.40 o 
   0   2  10     2035.57     2103.77    177.15 o 
   1   2  10      249.32      247.81     24.90 o 
   2   2  10     1666.63     1829.98     63.02 o 
   3   2  10     1609.53     1606.91     63.21 o 
   4   2  10       64.73       51.73     21.53 o 
   5   2  10      208.35      211.44     20.96 o 
   6   2  10      876.40     1010.19     31.74 o 
   7   2  10      115.44       99.37     12.37 o 
   8   2  10      553.12      542.04     34.31 o 
   9   2  10        8.06       11.01      4.29 o 
  10   2  10      321.47      279.25     29.10 o 
  11   2  10      149.54      150.96     19.88 o 
  12   2  10      264.23      270.75     35.92 o 
  13   2  10      898.85      980.79     83.53 o 
  14   2  10      360.19      353.80     44.75 o 
  15   2  10       45.80       59.42     27.43 o 
  16   2  10        1.83       12.69     17.80 o 
  17   2  10      181.93      188.34     34.49 o 
  18   2  10        1.80       45.83     24.47 o 
  19   2  10       28.43       54.16     27.38 o 
  20   2  10        2.06       37.19     25.14 o 
   1   3  10      607.02      608.34     48.60 o 
   2   3  10       11.17       40.00     25.92 o 
   3   3  10      104.21      210.21     86.33 o 
   4   3  10      238.37      258.45     32.76 o 
   5   3  10      213.21      206.62     29.80 o 
   6   3  10      191.39      167.83     25.58 o 
   7   3  10       12.40       26.22      8.70 o 
   8   3  10       28.62       36.41     17.08 o 
   9   3  10     1257.58     1368.08    117.73 o 
  10   3  10      961.98      991.74     87.40 o 
  11   3  10       19.68       29.94     24.84 o 
  12   3  10       11.26       15.99     25.07 o 
  13   3  10        4.04       36.32     32.51 o 
  14   3  10      196.10      208.60     38.91 o 
  15   3  10      261.29      333.47     52.15 o 
  16   3  10        5.03       14.89     24.68 o 
  17   3  10       23.61       29.84     20.68 o 
   0   4  10      251.96      229.62     37.73 o 
   1   4  10      118.94      113.79     24.49 o 
   2   4  10      167.41      179.02     35.43 o 
   3   4  10      401.62      421.97     58.70 o 
   4   4  10      121.29       84.12     34.91 o 
   5   4  10      412.57      516.35    121.01 o 
   6   4  10      595.51      726.84    136.21 o 
   7   4  10      119.07      115.68     44.14 o 
   8   4  10       62.16       26.23     28.36 o 
   9   4  10        4.58       78.29     45.22 o 
  10   4  10       56.76       59.05     33.14 o 
  11   4  10       44.09       31.18     35.10 o 
  12   4  10       19.41       40.91     28.59 o 
  13   4  10      303.51      238.38     65.92 o 
   1   5  10        5.64       28.34     21.46 o 
   2   5  10       79.05       84.05     32.94 o 
   3   5  10       36.90       50.51     24.65 o 
   4   5  10       50.35       76.71     33.32 o 
   2   0  11        5.24       20.20      7.64 o 
   4   0  11      405.44      472.08     69.28 o 
   6   0  11      144.59      135.28     36.62 o 
   8   0  11      210.86      184.41     22.73 o 
  10   0  11     1237.10     1254.10    140.89 o 
  12   0  11      823.99      998.33    131.25 o 
  14   0  11     2099.38     3240.66    301.59 o 
  16   0  11      211.54      239.83     86.78 o 
  18   0  11      998.92     1461.77    128.72 o 
  20   0  11     2790.79     4146.68    168.63 o 
   0   1  11     5038.64     5650.00    181.45 o 
   1   1  11      285.19      306.23     20.87 o 
   2   1  11     1156.76     1198.95     42.72 o 
   3   1  11      906.67      855.10     39.41 o 
   4   1  11       62.15       80.89     15.88 o 
   5   1  11      889.81      800.89     46.08 o 
   6   1  11      500.98      585.03     33.15 o 
   7   1  11       51.23       30.78     10.81 o 
   8   1  11      127.41      135.25     16.89 o 
   9   1  11       13.68       12.54      4.67 o 
  10   1  11      174.82      162.53     17.90 o 
  11   1  11     1440.43     1475.50     93.36 o 
  12   1  11      467.58      528.33     68.73 o 
  13   1  11       73.92      100.99     75.13 o 
  14   1  11      278.52      310.58     57.27 o 
  15   1  11        5.48       36.04     28.33 o 
  16   1  11      441.28      498.86    117.50 o 
  17   1  11      214.05      225.43     70.61 o 
  18   1  11       81.36      138.49     37.59 o 
  19   1  11       36.34       60.15     36.76 o 
  20   1  11      215.15      228.90     45.30 o 
  21   1  11       49.95       51.17     30.69 o 
   1   2  11     1379.73     1465.98     61.60 o 
   2   2  11       68.56       86.14     16.03 o 
   3   2  11     2436.83     2505.27     94.73 o 
   4   2  11      181.82      196.22     32.18 o 
   5   2  11       29.41       33.50      9.47 o 
   6   2  11      176.13      160.41     20.03 o 
   7   2  11      120.13       80.13     21.33 o 
   8   2  11     1428.93     1469.27     50.13 o 
   9   2  11      326.10      319.72     18.31 o 
  10   2  11     1122.42     1138.36     56.23 o 
  11   2  11      514.36      499.69     35.47 o 
  12   2  11      950.99      994.14     83.62 o 
  13   2  11        9.17       38.09     17.93 o 
  14   2  11       37.00       72.74     27.78 o 
  15   2  11       23.38       48.46     25.22 o 
  16   2  11       45.45       37.50     20.99 o 
  17   2  11       46.20       46.32     30.83 o 
  18   2  11       91.01       79.22     28.86 o 
  19   2  11       36.45       48.45     27.04 o 
  20   2  11       31.61       25.98     32.57 o 
   0   3  11       36.22       27.85     21.42 o 
   1   3  11      622.89      639.84     42.08 o 
   2   3  11      168.50      193.75     28.45 o 
   3   3  11      301.56      329.26     44.89 o 
   4   3  11      205.41      210.73     29.33 o 
   5   3  11       50.73       46.75     26.09 o 
   6   3  11        0.48       -0.89     17.86 o 
   7   3  11       63.45       53.71     25.98 o 
   8   3  11      369.10      347.34     61.06 o 
   9   3  11      189.08      200.17     32.64 o 
  10   3  11      160.20      170.85     36.78 o 
  11   3  11       86.15       77.11     34.08 o 
  12   3  11      179.46      216.43     49.83 o 
  13   3  11       79.25       61.40     24.18 o 
  14   3  11       53.89       41.80     27.83 o 
  15   3  11        7.35       47.89     21.49 o 
  16   3  11       16.01       37.51     41.55 o 
  17   3  11       27.94       67.48     26.01 o 
   1   4  11      224.51      244.50     41.41 o 
   2   4  11      981.86     1136.68    111.25 o 
   3   4  11      354.23      465.44     57.35 o 
   4   4  11       30.28       70.96     43.78 o 
   5   4  11      217.79      264.77     51.48 o 
   6   4  11      313.64      330.21    156.59 o 
   7   4  11      255.03      185.80     54.39 o 
   8   4  11      147.20      157.58     33.29 o 
   9   4  11       16.44       78.05     37.94 o 
  10   4  11       26.23       55.82     36.51 o 
  11   4  11       92.89       68.60     35.14 o 
  12   4  11      157.56      191.52     47.17 o 
  13   4  11      117.10      123.90     41.13 o 
   0   5  11      275.15      352.26    110.89 o 
   1   5  11      109.92      148.70     34.52 o 
   2   5  11      194.04      300.99    117.70 o 
   3   5  11       96.15       44.29     28.37 o 
   0   0  12      487.00      461.64     38.47 o 
   2   0  12     3605.37     4472.50    328.83 o 
   4   0  12      356.02      386.27     35.18 o 
   6   0  12       27.17       20.68     12.49 o 
   8   0  12      245.56      251.37     31.79 o 
  10   0  12      603.70      573.42     50.60 o 
  12   0  12      295.30      276.41     45.42 o 
  14   0  12     1678.49     2048.83    250.47 o 
  16   0  12     2181.46     2960.76    143.40 o 
  18   0  12      697.76      857.68    148.74 o 
  20   0  12     1058.09     1279.62    137.99 o 
   1   1  12     2223.03     2314.77     82.13 o 
   2   1  12       11.52       19.21      6.27 o 
   3   1  12     1589.38     1555.06    107.69 o 
   4   1  12      200.56      239.32     19.56 o 
   5   1  12     1262.41     1134.19     96.08 o 
   6   1  12      150.60      158.32     19.11 o 
   7   1  12      226.26      238.29     20.63 o 
   8   1  12      214.36      207.20     31.54 o 
   9   1  12      102.46       94.08     13.65 o 
  10   1  12     1270.57     1288.07     69.00 o 
  11   1  12      105.11       94.69     18.69 o 
  12   1  12      111.94       99.13     17.44 o 
  13   1  12      350.75      403.00     54.69 o 
  14   1  12      236.67      293.83     52.54 o 
  15   1  12      244.38      295.41     67.73 o 
  16   1  12      225.97      193.19     47.33 o 
  17   1  12       90.87      109.20     46.74 o 
  18   1  12      157.67      130.07     43.64 o 
  19   1  12      169.73      241.69     52.23 o 
  20   1  12      643.62      661.06     70.15 o 
  21   1  12        0.23       15.13     29.32 o 
   0   2  12      600.87      606.65     48.94 o 
   1   2  12     1130.60     1157.98     39.74 o 
   2   2  12     2191.63     2399.49     71.75 o 
   3   2  12      738.79      790.55     40.41 o 
   4   2  12      471.20      503.04     49.88 o 
   5   2  12       22.39       13.11      9.54 o 
   6   2  12       14.39        9.28      8.68 o 
   7   2  12      163.39      151.80     23.71 o 
   8   2  12      129.23       93.89     17.05 o 
   9   2  12       14.74        9.50      5.11 o 
  10   2  12      994.77      932.86     45.04 o 
  11   2  12     1230.06     1294.56     95.24 o 
  12   2  12      180.06      173.87     46.48 o 
  13   2  12      199.50      230.06     42.39 o 
  14   2  12      227.35      196.43     37.11 o 
  15   2  12       43.84       36.88     24.58 o 
  16   2  12        7.40       19.96     24.16 o 
  17   2  12       20.25       28.62     22.53 o 
  18   2  12      198.34      196.87     40.73 o 
  19   2  12       74.01       98.36     43.39 o 
  20   2  12       96.67      127.32     46.73 o 
   1   3  12      450.76      431.54     35.64 o 
   2   3  12       32.47       50.44     17.00 o 
   3   3  12      826.26      838.83     54.00 o 
   4   3  12      356.78      351.44     40.03 o 
   5   3  12      323.85      308.63     36.87 o 
   6   3  12       24.28       24.54     19.96 o 
   7   3  12      762.70      835.67     65.75 o 
   8   3  12      510.95      599.97     67.84 o 
   9   3  12       37.05       38.48     16.84 o 
  10   3  12      289.96      313.72     39.21 o 
  11   3  12        6.01       20.53     27.13 o 
  12   3  12       26.97       41.35     26.56 o 
  13   3  12       34.62       32.69     23.23 o 
  14   3  12      142.47      150.90     41.79 o 
  15   3  12       18.29       27.05     25.36 o 
  16   3  12       27.99       27.59     24.11 o 
  17   3  12       18.78       33.87     33.45 o 
   0   4  12     1120.54     1205.20    158.18 o 
   1   4  12      327.70      320.25     42.27 o 
   2   4  12      518.18      568.51     51.21 o 
   3   4  12       61.46       81.24     21.97 o 
   4   4  12      186.54      151.35     30.10 o 
   5   4  12        0.66       53.10     54.94 o 
   6   4  12      502.91      555.43     54.28 o 
   7   4  12      421.08      505.51     64.02 o 
   8   4  12       49.15       64.34     29.48 o 
   9   4  12       15.99       43.56     32.41 o 
  10   4  12        2.91       30.07     25.81 o 
  11   4  12      148.85      185.91     37.71 o 
  12   4  12       38.00       72.41     33.48 o 
  13   4  12       64.26       38.81     26.87 o 
   1   5  12       13.04        9.27     23.64 o 
   2   5  12       89.30      102.96     43.40 o 
   2   0  13        6.95       10.56     13.87 o 
   4   0  13     5796.05     5948.15    441.77 o 
   6   0  13     2722.85     3231.56    211.92 o 
   8   0  13     5215.35     6013.10    531.92 o 
  10   0  13      325.67      295.36     44.57 o 
  12   0  13      354.59      354.31     37.50 o 
  14   0  13      215.04      335.18     96.62 o 
  16   0  13      748.75      955.28    141.71 o 
  18   0  13      253.85      409.13    101.32 o 
  20   0  13      222.31      267.47    103.18 o 
   0   1  13      949.87      960.18     43.04 o 
   1   1  13      522.97      573.81     34.90 o 
   2   1  13      155.63      152.12     15.19 o 
   3   1  13     6477.79     6890.06    734.87 o 
   4   1  13      205.96      266.93     22.17 o 
   5   1  13      951.57      945.54     62.94 o 
   6   1  13     1614.57     1813.74     60.32 o 
   7   1  13      574.55      592.37     40.42 o 
   8   1  13      814.69      854.59     57.91 o 
   9   1  13       90.52       85.58     18.31 o 
  10   1  13       24.04       27.47      8.05 o 
  11   1  13        7.57        6.05      5.20 o 
  12   1  13       37.54       41.34      9.76 o 
  13   1  13      648.69      673.44     79.22 o 
  14   1  13     1323.45     1422.91    145.40 o 
  15   1  13       68.32       39.90     36.04 o 
  16   1  13     1103.86     1239.01    189.61 o 
  17   1  13      992.85     1452.65    137.32 o 
  18   1  13        9.43       43.55     32.71 o 
  19   1  13       28.36       25.82     23.07 o 
  20   1  13       91.37       95.52     29.97 o 
  21   1  13      209.88      223.88     89.70 o 
   1   2  13      109.31       93.32     14.23 o 
   2   2  13       54.18       65.25     11.90 o 
   3   2  13       57.56       60.80     11.23 o 
   4   2  13     3380.69     3567.47    109.05 o 
   5   2  13      113.23      111.78     14.12 o 
   6   2  13      182.02      172.56     25.74 o 
   7   2  13      293.55      314.89     30.18 o 
   8   2  13      242.23      215.60     22.77 o 
   9   2  13      262.45      188.91     19.97 o 
  10   2  13      838.78      772.60     57.37 o 
  11   2  13       59.23       42.02     22.24 o 
  12   2  13      644.74      583.11     95.11 o 
  13   2  13      211.97      204.01     40.82 o 
  14   2  13      179.56      167.79     33.84 o 
  15   2  13       14.56       19.49     24.26 o 
  16   2  13       13.51       21.72     27.89 o 
  17   2  13       60.83       47.59     26.11 o 
  18   2  13       79.26       64.04     27.43 o 
  19   2  13      161.53      215.53     56.09 o 
   0   3  13       59.89       74.07     26.15 o 
   1   3  13      247.94      253.46     26.12 o 
   2   3  13      441.43      464.44     34.87 o 
   3   3  13     1791.48     1820.64    119.59 o 
   4   3  13      896.73     1003.48     62.62 o 
   5   3  13      559.81      625.15     51.19 o 
   6   3  13     1320.17     1500.08     87.14 o 
   7   3  13        6.91       28.56     22.24 o 
   8   3  13     1330.68     1434.14     94.97 o 
   9   3  13       56.35       46.00     20.12 o 
  10   3  13        2.73       30.08     14.66 o 
  11   3  13      320.44      353.10     55.11 o 
  12   3  13      125.80      154.07     50.27 o 
  13   3  13       53.56       33.80     23.64 o 
  14   3  13       40.52       22.92     29.03 o 
  15   3  13       69.96       81.56     27.76 o 
  16   3  13       35.23       33.45     25.10 o 
  17   3  13      164.08      159.95     61.72 o 
   1   4  13      402.31      373.06     47.60 o 
   2   4  13       58.96      100.98     24.64 o 
   3   4  13      239.63      290.73     31.48 o 
   4   4  13        0.04       14.22     13.08 o 
   5   4  13      214.92      232.86     49.35 o 
   6   4  13       39.31       43.06     49.18 o 
   7   4  13      204.75      251.50     60.92 o 
   8   4  13       95.50       98.32     27.33 o 
   9   4  13        4.11       25.37     26.50 o 
  10   4  13      158.81      192.56     43.92 o 
  11   4  13       49.05       28.87     27.31 o 
  12   4  13       23.49       36.98     27.45 o 
   0   0  14      114.95      116.20     31.69 o 
   2   0  14      307.92      303.44     52.97 o 
   4   0  14     4623.26     4790.70    302.84 o 
   6   0  14        4.32        0.62     11.79 o 
   8   0  14     1020.72     1044.99     96.93 o 
  10   0  14      938.36     1021.54    162.05 o 
  12   0  14      452.79      435.21     59.60 o 
  14   0  14      755.66     1271.29    204.96 o 
  16   0  14      135.10      147.12     77.20 o 
  18   0  14      205.82      246.83     94.09 o 
  20   0  14       19.32       78.35     64.64 o 
   1   1  14      943.55     1027.02     68.24 o 
   2   1  14        0.89       18.94      7.40 o 
   3   1  14     1372.32     1621.36    107.11 o 
   4   1  14      535.46      518.77     30.82 o 
   5   1  14      370.83      340.66     25.99 o 
   6   1  14      631.27      687.88     30.37 o 
   7   1  14     1262.34     1305.50     64.90 o 
   8   1  14       29.09       24.04      7.83 o 
   9   1  14       96.14       76.69     12.34 o 
  10   1  14      635.92      841.23     69.45 o 
  11   1  14      140.56      126.39     15.31 o 
  12   1  14       70.93       91.54     37.02 o 
  13   1  14      309.96      338.14     62.07 o 
  14   1  14      363.50      355.80     62.62 o 
  15   1  14      825.58      926.59    108.04 o 
  16   1  14      248.48      181.59     51.92 o 
  17   1  14       65.26       71.13     36.40 o 
  18   1  14       21.72       14.43     29.19 o 
  19   1  14       81.05      112.44     46.42 o 
  20   1  14        3.01       33.41     23.29 o 
   0   2  14     2610.97     2935.60     94.07 o 
   1   2  14      307.46      302.86     24.02 o 
   2   2  14      237.02      258.16     23.89 o 
   3   2  14      181.01      146.92     26.78 o 
   4   2  14      556.31      572.12     36.26 o 
   5   2  14      278.53      225.34     35.77 o 
   6   2  14      100.17       86.84     19.84 o 
   7   2  14      243.79      197.52     28.06 o 
   8   2  14       25.19        3.25      6.93 o 
   9   2  14      481.02      371.33     26.22 o 
  10   2  14      466.17      486.61     41.44 o 
  11   2  14       74.03       60.93     14.44 o 
  12   2  14      223.79      269.42     60.19 o 
  13   2  14      301.58      319.62     61.78 o 
  14   2  14      153.40      140.89     38.35 o 
  15   2  14      127.20      114.83     35.02 o 
  16   2  14        2.87       32.62     27.14 o 
  17   2  14       65.64       65.42     31.91 o 
  18   2  14        0.51       61.04     30.41 o 
  19   2  14        4.35       20.03     27.01 o 
   1   3  14       76.25       61.89     22.30 o 
   2   3  14      128.04      138.98     22.35 o 
   3   3  14      644.63      656.99     42.17 o 
   4   3  14     1724.26     1843.86     88.14 o 
   5   3  14       45.18       33.75     13.60 o 
   6   3  14      159.99      149.38     27.77 o 
   7   3  14     1703.33     1827.38    115.61 o 
   8   3  14       42.91       59.79     20.67 o 
   9   3  14      484.81      515.52     46.19 o 
  10   3  14      179.16      147.61     32.77 o 
  11   3  14      267.65      242.80     49.26 o 
  12   3  14        5.67       21.57     25.24 o 
  13   3  14       19.26       29.81     17.94 o 
  14   3  14        9.28       36.07     28.72 o 
  15   3  14       63.92       33.17     22.19 o 
  16   3  14       38.66       79.63     32.33 o 
   0   4  14      272.85      270.00     46.31 o 
   1   4  14      425.38      497.71     43.87 o 
   2   4  14      294.26      321.98     32.67 o 
   3   4  14       18.13       18.27     10.00 o 
   4   4  14      213.41      255.26     30.73 o 
   5   4  14       33.16       27.46     19.87 o 
   6   4  14      259.73      323.90     45.19 o 
   7   4  14      183.74      256.25     45.25 o 
   8   4  14      129.31      121.86     28.51 o 
   9   4  14      172.80      104.06    102.89 o 
  10   4  14       26.48       21.25     27.05 o 
  11   4  14       78.74       60.67     27.20 o 
  12   4  14       46.37       49.00     26.17 o 
   2   0  15      554.90      599.68     44.84 o 
   4   0  15       36.33       41.59     23.56 o 
   6   0  15      304.60      412.57     70.57 o 
   8   0  15     4641.41     6224.15    435.56 o 
  10   0  15      231.51      215.21     39.74 o 
  12   0  15       38.29       87.25     46.47 o 
  14   0  15       10.43       20.42     46.96 o 
  16   0  15      136.68      228.57     86.36 o 
  18   0  15      747.96      809.73    336.66 o 
  20   0  15      137.02      119.57     58.66 o 
   0   1  15     8499.89    10258.03    336.37 o 
   1   1  15     2778.42     2614.23    178.57 o 
   2   1  15       38.78       26.53      7.79 o 
   3   1  15      827.02      902.64     34.75 o 
   4   1  15     4567.55     5045.41    210.44 o 
   5   1  15      168.77      160.63     25.55 o 
   6   1  15       31.71       27.66      9.09 o 
   7   1  15      593.32      446.05     76.52 o 
   8   1  15      152.14      120.07     16.69 o 
   9   1  15       65.38       58.39     16.54 o 
  10   1  15      167.97      198.58     39.06 o 
  11   1  15      295.27      302.98     33.90 o 
  12   1  15      139.74      147.70     43.98 o 
  13   1  15     1271.33     1282.08    161.48 o 
  14   1  15       65.93       69.61     33.81 o 
  15   1  15       41.64       49.20     31.82 o 
  16   1  15        9.66       16.67     27.86 o 
  17   1  15      553.14      567.39     70.38 o 
  18   1  15      111.24      112.87     43.10 o 
  19   1  15      195.55      248.54     71.95 o 
  20   1  15       46.78       40.83     22.65 o 
   1   2  15      406.01      455.36     45.20 o 
   2   2  15      485.52      517.47     21.73 o 
   3   2  15      573.05      521.97     28.52 o 
   4   2  15     1004.15     1029.36     41.88 o 
   5   2  15      519.10      584.23     43.57 o 
   6   2  15      245.72      288.61     38.96 o 
   7   2  15      331.20      321.35     34.19 o 
   8   2  15       25.49        7.81     12.48 o 
   9   2  15     2346.09     2400.70    118.47 o 
  10   2  15      359.09      406.44     35.36 o 
  11   2  15       46.50       22.18     13.53 o 
  12   2  15      138.99      170.98     32.49 o 
  13   2  15       51.32       55.98     33.02 o 
  14   2  15      523.73      630.31    106.17 o 
  15   2  15        2.03       32.36     27.35 o 
  16   2  15       19.06       21.59     24.25 o 
  17   2  15       84.18       82.56     35.43 o 
  18   2  15       37.94       24.76     27.50 o 
  19   2  15      120.30       96.31     30.93 o 
   0   3  15     1262.78     1255.00     92.60 o 
   1   3  15      260.80      311.94     30.36 o 
   2   3  15      158.96      176.11     23.78 o 
   3   3  15      329.91      308.87     32.05 o 
   4   3  15      190.96      255.55     25.47 o 
   5   3  15      946.01     1047.15     69.46 o 
   6   3  15      207.85      227.58     31.05 o 
   7   3  15      614.83      584.32     46.58 o 
   8   3  15      525.88      542.85     54.50 o 
   9   3  15       28.67       39.65     16.41 o 
  10   3  15       67.22       67.41     18.94 o 
  11   3  15       86.85       92.22     28.45 o 
  12   3  15       68.52       46.08     19.64 o 
  13   3  15      118.53      142.36     42.03 o 
  14   3  15      113.63      149.05     37.97 o 
  15   3  15       69.61       55.26     31.19 o 
  16   3  15        7.48       24.93     25.28 o 
   1   4  15       19.89       13.75     11.95 o 
   2   4  15       21.02       53.77     18.91 o 
   3   4  15       62.55      109.33     45.90 o 
   4   4  15      215.07      220.08     30.77 o 
   5   4  15       14.04       22.32     16.01 o 
   6   4  15      160.58      183.35     32.86 o 
   7   4  15        5.23       22.80     23.86 o 
   8   4  15        9.84       41.00     20.12 o 
   9   4  15      189.60      225.20     44.75 o 
  10   4  15        6.78       82.25     37.42 o 
  11   4  15       95.14      129.69     39.41 o 
  12   4  15       39.72       40.97     37.27 o 
   0   0  16      841.11      843.71     69.97 o 
   2   0  16     6809.76     7260.38    527.26 o 
   4   0  16       25.59       32.06     24.69 o 
   6   0  16     1481.00     1669.35    121.05 o 
   8   0  16     1635.41     1982.44    153.27 o 
  10   0  16       14.25       15.18     15.06 o 
  12   0  16       89.34       85.26     42.93 o 
  14   0  16      149.86      136.48     58.32 o 
  16   0  16     2301.49     3112.79    220.24 o 
  18   0  16      936.48     1231.73    277.85 o 
  20   0  16      249.31      253.99    136.45 o 
   1   1  16     1619.78     1672.91     89.24 o 
   2   1  16      459.61      509.24     26.41 o 
   3   1  16      512.74      586.98     36.00 o 
   4   1  16      600.97      653.47     31.40 o 
   5   1  16      842.01      902.79     42.40 o 
   6   1  16       63.54       59.43     15.46 o 
   7   1  16      116.05      107.73     21.54 o 
   8   1  16      848.25      906.62     57.26 o 
   9   1  16      214.03      176.29     27.16 o 
  10   1  16      531.21      604.70     57.87 o 
  11   1  16      305.11      277.98     28.22 o 
  12   1  16      711.31      834.28     72.71 o 
  13   1  16      502.06      521.29     94.58 o 
  14   1  16       73.88      125.46     44.51 o 
  15   1  16       89.02       43.19     37.79 o 
  16   1  16      119.09      123.68     43.36 o 
  17   1  16        1.27       26.58     33.01 o 
  18   1  16       58.57       41.85     19.97 o 
  19   1  16        9.64       12.40     70.42 o 
  20   1  16      206.14      171.91     55.66 o 
   0   2  16     1591.02     1664.28    115.89 o 
   1   2  16     1469.85     1571.92     69.51 o 
   2   2  16       67.09       57.42     15.76 o 
   3   2  16      584.67      585.67     27.53 o 
   4   2  16      978.44      866.99     89.80 o 
   5   2  16      845.61      925.59     61.97 o 
   6   2  16      392.55      407.52     46.43 o 
   7   2  16      799.32      759.01     47.98 o 
   8   2  16     2457.90     2600.51    103.31 o 
   9   2  16      389.86      346.80     40.00 o 
  10   2  16      167.21      146.65     28.72 o 
  11   2  16     1454.79     1446.10     91.78 o 
  12   2  16       50.12       49.49     19.84 o 
  13   2  16       12.79       18.54     22.20 o 
  14   2  16      335.37      349.15     66.92 o 
  15   2  16      222.23      179.51     45.83 o 
  16   2  16       25.04       14.38     27.63 o 
  17   2  16        1.60       30.46     24.98 o 
  18   2  16       80.88      109.65     33.30 o 
   1   3  16      828.56      883.16     52.89 o 
   2   3  16       62.22       63.16     18.77 o 
   3   3  16       94.12       90.47     17.69 o 
   4   3  16      186.68      170.78     23.66 o 
   5   3  16     1755.61     1832.43    102.00 o 
   6   3  16      432.24      513.03     46.32 o 
   7   3  16      140.59      179.40     28.22 o 
   8   3  16      547.94      629.86     53.17 o 
   9   3  16        4.36       26.58     14.30 o 
  10   3  16       24.48       11.29     18.07 o 
  11   3  16       92.08      129.66     48.46 o 
  12   3  16      229.47      193.29     38.63 o 
  13   3  16      213.91      221.94     42.49 o 
  14   3  16       56.17       88.33     41.03 o 
  15   3  16       49.41       56.30     27.99 o 
  16   3  16       82.93       74.83     28.54 o 
   0   4  16      176.26      178.73     42.56 o 
   1   4  16       26.89       25.15     13.63 o 
   2   4  16      331.93      360.74     35.78 o 
   3   4  16      618.53      689.55     45.87 o 
   4   4  16       89.81       59.46     18.71 o 
   5   4  16      108.74      129.94     26.07 o 
   6   4  16       37.71       33.46     24.73 o 
   7   4  16      114.82       98.57     31.35 o 
   8   4  16        5.43       20.87     25.25 o 
   9   4  16      142.86      132.57     63.58 o 
  10   4  16      114.34      145.25     55.17 o 
  11   4  16       47.14       29.35     34.30 o 
   2   0  17      270.38      333.62     63.24 o 
   4   0  17     2742.12     3118.31    129.20 o 
   6   0  17       78.69      118.11     27.14 o 
   8   0  17      107.29      191.65     48.34 o 
  10   0  17     1044.47     1104.93    126.83 o 
  12   0  17      103.03      107.39     72.73 o 
  14   0  17       85.41      110.21     44.28 o 
  16   0  17     2625.93     3605.47    280.86 o 
  18   0  17      812.24      843.11    290.40 o 
  20   0  17      200.30      173.46     82.71 o 
   0   1  17       53.00       52.83     12.81 o 
   1   1  17      541.94      510.85     25.92 o 
   2   1  17      289.45      282.95     22.67 o 
   3   1  17      277.08      295.93     27.49 o 
   4   1  17      559.60      687.02     37.81 o 
   5   1  17      287.34      326.28     30.59 o 
   6   1  17      308.26      386.32     36.80 o 
   7   1  17      109.12      101.36     19.88 o 
   8   1  17      131.50      132.23     21.33 o 
   9   1  17      592.26      646.78     57.33 o 
  10   1  17      524.96      692.05     49.89 o 
  11   1  17      484.92      575.51     65.41 o 
  12   1  17      111.69      139.17     34.62 o 
  13   1  17      564.92      596.99     94.04 o 
  14   1  17      288.63      298.60     55.72 o 
  15   1  17       81.84       72.56     35.12 o 
  16   1  17       39.79       14.85     35.96 o 
  17   1  17       11.08      -11.15     23.10 o 
  18   1  17       73.50       69.00     41.53 o 
  19   1  17        0.77       24.66     36.00 o 
  20   1  17      134.87      196.19     82.19 o 
   1   2  17     2448.74     2219.00    208.52 o 
   2   2  17      552.94      592.44     27.82 o 
   3   2  17       69.01       78.59     10.43 o 
   4   2  17       96.02      112.83     19.43 o 
   5   2  17      134.05      120.41     23.32 o 
   6   2  17     1495.09     1516.23     76.49 o 
   7   2  17      733.73      768.14     43.58 o 
   8   2  17      841.01      915.23     56.98 o 
   9   2  17      271.82      218.95     30.12 o 
  10   2  17     1323.61     1423.33    104.49 o 
  11   2  17      239.70      209.68     35.70 o 
  12   2  17      634.73      725.47     59.09 o 
  13   2  17       36.36       46.66     27.55 o 
  14   2  17      815.99      872.59     92.33 o 
  15   2  17      159.07      160.72     49.67 o 
  16   2  17       19.01       50.29     23.45 o 
  17   2  17       58.24       83.73     33.71 o 
  18   2  17        4.86       52.64     25.48 o 
   0   3  17      355.60      392.29     61.96 o 
   1   3  17       20.32       11.58     11.82 o 
   2   3  17      213.60      219.40     31.64 o 
   3   3  17       64.04       65.42     14.84 o 
   4   3  17      566.78      619.46     44.55 o 
   5   3  17       70.91       43.33     14.35 o 
   6   3  17       38.41       45.92     14.79 o 
   7   3  17      160.82      143.98     23.47 o 
   8   3  17       10.54       16.57     13.47 o 
   9   3  17        4.10       20.07     13.16 o 
  10   3  17       19.50       29.01     15.63 o 
  11   3  17      232.63      258.58     54.54 o 
  12   3  17       25.84       34.86     18.97 o 
  13   3  17       71.22      103.90     26.84 o 
  14   3  17       76.10       90.68     33.93 o 
  15   3  17      336.24      433.43     89.34 o 
   1   4  17       38.16       33.27     17.11 o 
   2   4  17      320.86      346.27     43.20 o 
   3   4  17      353.04      395.50     40.74 o 
   4   4  17      130.02       89.94     23.33 o 
   5   4  17      141.83      129.28     25.15 o 
   6   4  17       21.37       45.46     28.12 o 
   7   4  17      483.49      554.87     47.77 o 
   8   4  17        8.59        7.68     22.53 o 
   9   4  17      104.98      135.62     59.60 o 
  10   4  17       16.05       33.81     25.36 o 
  11   4  17       74.69       34.78     50.08 o 
   0   0  18     2286.03     2581.05    230.57 o 
   2   0  18     2913.10     3501.76    234.75 o 
   4   0  18      430.19      489.54     36.32 o 
   6   0  18     1246.29     1452.20    100.04 o 
   8   0  18     1214.80     1436.72     92.81 o 
  10   0  18      409.81      452.30    101.17 o 
  12   0  18      567.86      551.88    179.46 o 
  14   0  18      171.37      238.33    124.64 o 
  16   0  18      605.74      780.61    276.51 o 
  18   0  18      971.23     1350.93    132.78 o 
  20   0  18      136.37      185.29     97.80 o 
   1   1  18      502.37      536.00     27.96 o 
   2   1  18       95.29      109.20     15.15 o 
   3   1  18       68.84       85.89     17.43 o 
   4   1  18       54.49       59.28     14.67 o 
   5   1  18       92.19      130.49     21.89 o 
   6   1  18       25.34       35.67     13.28 o 
   7   1  18      119.85      126.03     23.25 o 
   8   1  18      733.70      679.34     48.42 o 
   9   1  18      530.27      578.14     52.46 o 
  10   1  18       10.64       28.93     21.88 o 
  11   1  18      138.11      127.45     30.81 o 
  12   1  18      853.14      940.49     99.71 o 
  13   1  18        0.90       11.37     22.00 o 
  14   1  18     1035.39     1245.06    145.68 o 
  15   1  18      154.00      147.64     46.35 o 
  16   1  18       23.07       41.25     56.31 o 
  17   1  18       29.21        3.22     30.25 o 
  18   1  18       31.71       40.52     32.67 o 
  19   1  18       20.16       61.30     44.42 o 
   0   2  18      510.92      549.00     51.84 o 
   1   2  18      757.10      654.72     70.98 o 
   2   2  18      969.89     1076.32     50.98 o 
   3   2  18       98.66       60.75     15.76 o 
   4   2  18        0.90       19.38     16.68 o 
   5   2  18       80.34      113.87     22.97 o 
   6   2  18       28.80       47.20     19.51 o 
   7   2  18       56.05       50.86     20.16 o 
   8   2  18      247.14      224.93     34.27 o 
   9   2  18       99.96      133.73     31.13 o 
  10   2  18       36.84       39.72     18.79 o 
  11   2  18      696.08      653.65     57.80 o 
  12   2  18      142.35      114.58     27.99 o 
  13   2  18       42.61       45.21     18.65 o 
  14   2  18       50.11       46.11     27.07 o 
  15   2  18       15.42       11.01     21.22 o 
  16   2  18        1.51       28.76     29.56 o 
  17   2  18       16.99       11.49     26.40 o 
  18   2  18       22.65       46.21     32.86 o 
   1   3  18       65.88       61.14     16.12 o 
   2   3  18      285.08      330.21     40.32 o 
   3   3  18      376.17      360.82     41.02 o 
   4   3  18      134.73      160.62     28.23 o 
   5   3  18      728.14      684.05     56.92 o 
   6   3  18      128.67      143.11     27.93 o 
   7   3  18      321.92      327.91     35.71 o 
   8   3  18       35.10       27.53     14.55 o 
   9   3  18      100.97       94.79     20.22 o 
  10   3  18       99.50      121.10     26.46 o 
  11   3  18       74.37       62.45     22.86 o 
  12   3  18       43.07       64.26     23.78 o 
  13   3  18       60.13       51.24     20.48 o 
  14   3  18       23.04       31.01     31.36 o 
  15   3  18      150.60      122.29     42.69 o 
   0   4  18      125.77      145.72     56.26 o 
   1   4  18       73.99       52.62     27.98 o 
   2   4  18     1242.53     1433.78     80.50 o 
   3   4  18        6.29       36.13     17.75 o 
   4   4  18       75.01      126.39     28.15 o 
   5   4  18       23.21       27.63     18.24 o 
   6   4  18       50.28       38.21     22.33 o 
   7   4  18      118.11       56.13     20.44 o 
   8   4  18       33.07       74.47     28.03 o 
   9   4  18      114.27      101.07     33.70 o 
  10   4  18      185.11      151.63     39.38 o 
   2   0  19        6.59       45.56     21.28 o 
   4   0  19       69.55       76.02     22.61 o 
   6   0  19     1331.22     1574.04    133.03 o 
   8   0  19     1421.67     1657.12    111.75 o 
  10   0  19      147.15      165.48     45.49 o 
  12   0  19      258.67      214.99    140.73 o 
  14   0  19      110.66       96.75     50.48 o 
  16   0  19       68.42       77.41     72.95 o 
  18   0  19      535.54      463.20    251.98 o 
   0   1  19        4.93        9.31      9.81 o 
   1   1  19      127.10      147.63     21.33 o 
   2   1  19       99.08      126.13     19.32 o 
   3   1  19      669.53      700.16     43.64 o 
   4   1  19     1030.48     1097.49     52.89 o 
   5   1  19       74.06       69.21     15.55 o 
   6   1  19      302.57      317.33     31.55 o 
   7   1  19      192.15      192.76     25.09 o 
   8   1  19      167.22      193.72     33.48 o 
   9   1  19      147.49      133.87     25.98 o 
  10   1  19      233.80      303.23     47.17 o 
  11   1  19     1042.75      980.55     95.37 o 
  12   1  19     2063.04     2505.40    148.62 o 
  13   1  19      586.37      700.87     93.71 o 
  14   1  19      505.28      578.21    109.32 o 
  15   1  19      432.99      404.91     63.97 o 
  16   1  19       48.30       63.58     34.91 o 
  17   1  19      479.11      641.87    154.69 o 
  18   1  19       40.37       76.06     37.24 o 
  19   1  19       54.34       22.88     30.82 o 
   1   2  19      503.12      542.83     36.56 o 
   2   2  19       39.26       25.47      7.33 o 
   3   2  19       18.85       16.48     10.93 o 
   4   2  19     1207.00     1253.65     51.86 o 
   5   2  19      353.38      350.65     32.78 o 
   6   2  19      213.65      231.28     31.84 o 
   7   2  19      278.00      233.45     37.95 o 
   8   2  19        6.02       42.05     20.94 o 
   9   2  19      311.09      277.60     42.69 o 
  10   2  19      276.13      284.10     41.88 o 
  11   2  19      339.64      283.10     40.72 o 
  12   2  19      133.12      138.93     34.09 o 
  13   2  19      162.71      134.26     34.33 o 
  14   2  19       68.55       64.12     25.92 o 
  15   2  19      474.92      522.22     69.58 o 
  16   2  19       25.17       74.83     35.09 o 
  17   2  19        8.54       27.97     27.44 o 
   0   3  19       50.59       76.68     19.82 o 
   1   3  19      117.87      132.70     30.63 o 
   2   3  19       80.00       58.82     14.96 o 
   3   3  19      347.69      322.59     45.02 o 
   4   3  19        8.12       10.69      8.76 o 
   5   3  19     1459.46     1600.99    104.68 o 
   6   3  19      341.23      400.02     41.64 o 
   7   3  19      135.67      145.13     30.31 o 
   8   3  19        6.61       27.78     18.44 o 
   9   3  19      399.18      421.31     52.01 o 
  10   3  19       77.20       73.58     29.20 o 
  11   3  19       91.79       95.55     29.62 o 
  12   3  19       27.37       36.08     15.95 o 
  13   3  19       13.79       50.32     24.63 o 
  14   3  19      105.62      121.03     45.65 o 
  15   3  19       33.97       60.85     32.58 o 
   1   4  19       58.83       50.20     23.08 o 
   2   4  19      219.38      268.31     42.78 o 
   3   4  19       14.85       48.34     22.59 o 
   4   4  19        2.57       21.74     14.47 o 
   5   4  19       30.76       28.95     15.54 o 
   6   4  19       37.78       23.84     18.10 o 
   7   4  19       70.92       71.91     19.11 o 
   8   4  19       29.24        8.39     18.40 o 
   9   4  19      222.53      197.69     47.14 o 
   0   0  20       11.61       19.85     15.64 o 
   2   0  20      656.24      639.09     55.02 o 
   4   0  20       71.88       76.00     25.51 o 
   6   0  20      768.66      776.67     51.53 o 
   8   0  20     1398.67     1541.16    118.23 o 
  10   0  20      398.89      434.25     92.51 o 
  12   0  20       86.41       45.22     54.08 o 
  14   0  20      335.42      385.31    126.04 o 
  16   0  20      205.36      222.12    112.12 o 
  18   0  20      347.77      357.76    204.87 o 
   1   1  20     1069.95     1011.18     72.28 o 
   2   1  20       34.86       31.78     12.87 o 
   3   1  20      377.89      384.30     44.29 o 
   4   1  20      724.71      764.12     38.70 o 
   5   1  20      179.01      157.79     21.14 o 
   6   1  20        3.68       23.60     14.94 o 
   7   1  20      160.93      181.60     28.29 o 
   8   1  20     1055.20     1073.45     64.60 o 
   9   1  20      180.05      174.22     30.17 o 
  10   1  20      363.48      397.92     53.30 o 
  11   1  20      508.75      447.24     59.81 o 
  12   1  20     1631.49     1847.38    126.73 o 
  13   1  20       79.81       80.14     35.07 o 
  14   1  20       91.50      130.65     44.41 o 
  15   1  20      233.85      236.50     52.04 o 
  16   1  20       40.31       40.60     33.91 o 
  17   1  20       47.23       51.52     31.87 o 
  18   1  20       69.50       76.87     46.41 o 
  19   1  20      122.47      132.30     52.20 o 
   0   2  20       52.19       28.98     30.36 o 
   1   2  20      218.47      241.34     22.99 o 
   2   2  20       89.63      125.56     12.79 o 
   3   2  20       35.56       47.97     17.01 o 
   4   2  20        5.30       21.54     12.89 o 
   5   2  20      493.07      455.48     41.64 o 
   6   2  20      114.35      113.99     23.98 o 
   7   2  20      456.49      458.75     46.20 o 
   8   2  20      141.00      197.14     33.00 o 
   9   2  20     1289.73     1277.34     95.72 o 
  10   2  20      204.27      206.12     35.31 o 
  11   2  20      103.74       71.60     26.68 o 
  12   2  20      121.65      116.75     30.30 o 
  13   2  20      321.61      315.31     38.99 o 
  14   2  20      125.06      125.45     29.81 o 
  15   2  20      109.40       59.60     28.04 o 
  16   2  20        9.51       50.98     35.46 o 
  17   2  20        3.48       34.21     32.32 o 
   1   3  20       43.51       47.04     14.44 o 
   2   3  20       21.82       20.63     15.13 o 
   3   3  20       15.65       28.21     16.41 o 
   4   3  20       53.55       36.52     12.79 o 
   5   3  20     1555.19     1595.28    112.63 o 
   6   3  20       69.68       70.41     20.54 o 
   7   3  20      182.73      166.95     32.42 o 
   8   3  20      156.33      143.19     25.06 o 
   9   3  20      500.03      468.33     48.03 o 
  10   3  20       46.29       47.64     23.73 o 
  11   3  20       55.70       33.78     19.91 o 
  12   3  20       10.79       23.23     20.00 o 
  13   3  20       71.68       49.41     22.34 o 
  14   3  20       12.24       28.96     21.29 o 
   0   4  20      164.56      237.20     65.22 o 
   1   4  20      207.07      231.63     43.09 o 
   2   4  20      180.12      207.79     44.79 o 
   3   4  20      122.75      125.80     40.78 o 
   4   4  20        9.38        7.58     12.44 o 
   5   4  20       23.13       30.13     15.08 o 
   6   4  20      138.97      159.66     23.56 o 
   7   4  20       50.71       50.67     17.77 o 
   8   4  20       35.16       30.85     22.29 o 
   2   0  21       41.75       57.12     22.61 o 
   4   0  21     1937.57     2007.01     98.55 o 
   6   0  21      759.63      776.68     58.81 o 
   8   0  21     1845.21     1887.86    113.55 o 
  10   0  21        8.35       43.79     25.36 o 
  12   0  21      241.64      279.36     61.73 o 
  14   0  21       61.78      118.34     65.95 o 
  16   0  21     1251.06     1581.25    240.92 o 
  18   0  21      179.86      218.48    110.42 o 
   0   1  21      296.02      356.49     39.28 o 
   1   1  21      912.85      908.56     40.03 o 
   2   1  21     1728.44     1881.84     58.92 o 
   3   1  21      197.71      193.06     29.86 o 
   4   1  21       75.06      114.35     20.35 o 
   5   1  21      178.05      194.62     28.18 o 
   6   1  21       27.54       38.96     16.50 o 
   7   1  21      519.94      436.10     33.50 o 
   8   1  21     1030.23     1085.35     61.17 o 
   9   1  21     1172.87     1107.37     73.02 o 
  10   1  21      628.31      705.76     70.03 o 
  11   1  21      512.06      627.80     77.59 o 
  12   1  21      165.09      196.85     39.69 o 
  13   1  21      694.60      661.90     79.70 o 
  14   1  21       94.63       98.47     39.26 o 
  15   1  21       69.21       28.66     29.27 o 
  16   1  21       20.59       29.08     35.00 o 
  17   1  21       59.84       98.71     44.70 o 
  18   1  21      152.16      146.93     75.44 o 
   1   2  21      243.98      250.42     18.52 o 
   2   2  21      225.88      249.08     20.86 o 
   3   2  21        3.70       25.90     13.29 o 
   4   2  21       11.09       31.07     12.49 o 
   5   2  21      492.72      526.53     43.93 o 
   6   2  21      249.76      277.30     33.39 o 
   7   2  21      595.99      594.06     52.70 o 
   8   2  21       54.90       60.39     20.91 o 
   9   2  21      121.99      134.75     27.39 o 
  10   2  21      317.88      303.25     44.83 o 
  11   2  21     1329.18     1327.96    117.77 o 
  12   2  21       32.99       45.03     20.20 o 
  13   2  21       87.21       54.23     19.25 o 
  14   2  21       32.24       73.54     41.80 o 
  15   2  21       37.30       41.55     25.39 o 
  16   2  21       64.46       36.10     28.63 o 
  17   2  21       19.49       18.51     25.65 o 
   0   3  21      188.83      147.16     26.21 o 
   1   3  21       22.10       20.51      9.32 o 
   2   3  21       81.36       81.56     19.15 o 
   3   3  21      111.31       97.56     21.47 o 
   4   3  21       48.81       45.43     18.04 o 
   5   3  21     1166.38     1141.12    127.89 o 
   6   3  21      209.83      227.88     36.99 o 
   7   3  21      288.92      288.99     43.90 o 
   8   3  21       22.57       39.05     18.23 o 
   9   3  21      220.06      173.31     32.56 o 
  10   3  21       84.16      116.82     32.16 o 
  11   3  21       60.61       40.42     22.15 o 
  12   3  21       71.53       70.50     24.09 o 
  13   3  21        0.97       10.31     19.77 o 
  14   3  21       21.18       26.89     46.36 o 
   1   4  21      304.39      338.30     55.83 o 
   2   4  21      161.12      194.96     40.62 o 
   3   4  21       21.83       27.05     27.18 o 
   4   4  21       37.18       78.56     29.50 o 
   5   4  21      370.67      410.41     68.07 o 
   6   4  21        8.67       50.24     23.99 o 
   7   4  21        7.15       12.55     16.36 o 
   8   4  21      132.35      116.78     54.22 o 
   0   0  22      102.34      114.38     35.28 o 
   2   0  22     2392.91     2612.30    107.55 o 
   4   0  22      212.39      235.39     36.63 o 
   6   0  22     3758.96     4089.14    225.33 o 
   8   0  22       85.03       53.18     32.11 o 
  10   0  22       14.26       15.11     31.23 o 
  12   0  22     1994.47     2140.67    244.02 o 
  14   0  22      897.02      903.74    262.99 o 
  16   0  22      297.32      359.14    136.55 o 
  18   0  22      479.46      471.78    276.88 o 
   1   1  22      297.85      285.92     23.27 o 
   2   1  22      177.39      154.93     20.12 o 
   3   1  22      439.11      410.08     41.89 o 
   4   1  22       52.21       61.55     18.59 o 
   5   1  22      128.84      137.09     25.68 o 
   6   1  22       16.56       32.28     14.16 o 
   7   1  22      193.26      148.79     22.61 o 
   8   1  22      312.89      321.89     34.33 o 
   9   1  22      407.50      364.93     40.26 o 
  10   1  22      313.69      329.52     38.63 o 
  11   1  22      128.17       94.74     29.23 o 
  12   1  22      204.23      232.38     49.29 o 
  13   1  22        2.30        5.25     21.01 o 
  14   1  22       27.15       47.21     30.33 o 
  15   1  22      192.16      188.51     40.05 o 
  16   1  22      131.08      147.93     50.99 o 
  17   1  22       73.92      105.26     44.47 o 
  18   1  22       42.31       27.29     31.20 o 
   0   2  22       51.13       38.18     18.15 o 
   1   2  22      322.09      302.56     31.17 o 
   2   2  22       38.50       27.30     22.35 o 
   3   2  22       34.81       37.79     13.36 o 
   4   2  22      569.01      639.79     53.59 o 
   5   2  22      262.99      259.07     39.39 o 
   6   2  22      424.42      476.95     44.30 o 
   7   2  22       50.33       64.64     16.46 o 
   8   2  22      476.92      502.17     49.44 o 
   9   2  22       20.24       16.46     16.76 o 
  10   2  22       51.48       63.71     23.91 o 
  11   2  22      524.44      457.28     58.08 o 
  12   2  22      592.54      580.15     47.26 o 
  13   2  22      103.20       88.77     26.68 o 
  14   2  22       82.82       68.17     23.30 o 
  15   2  22      259.55      285.94     61.76 o 
  16   2  22       65.33       54.69     27.63 o 
   1   3  22      116.07       91.18     21.03 o 
   2   3  22       41.27       38.28     13.82 o 
   3   3  22      206.10      191.06     33.76 o 
   4   3  22       62.27       78.26     24.95 o 
   5   3  22      452.34      451.59     57.76 o 
   6   3  22       49.19       35.53     19.76 o 
   7   3  22      604.80      672.82     50.33 o 
   8   3  22      177.84      174.26     28.18 o 
   9   3  22       19.86       21.85     19.27 o 
  10   3  22       17.33       33.66     26.89 o 
  11   3  22       25.16       33.64     23.39 o 
  12   3  22      100.75       77.66     27.15 o 
  13   3  22       44.76       39.42     14.94 o 
   0   4  22      965.45      985.10     96.16 o 
   1   4  22      120.94      106.34     35.30 o 
   2   4  22       14.68       16.62     26.98 o 
   3   4  22        3.63       31.32     26.51 o 
   4   4  22      122.50       84.57     33.38 o 
   5   4  22      115.19      178.70     49.62 o 
   6   4  22       23.29       45.51     26.18 o 
   2   0  23     1205.81     1155.40     75.46 o 
   4   0  23      426.77      359.92     43.16 o 
   6   0  23     1928.38     2091.89    103.50 o 
   8   0  23      719.51      865.46     81.76 o 
  10   0  23        2.02       16.98     29.43 o 
  12   0  23      538.81      600.52     84.32 o 
  14   0  23       54.15       62.73     52.67 o 
  16   0  23     1332.92     1604.19    547.88 o 
  18   0  23       99.51       60.18     68.69 o 
   0   1  23     5519.48     5845.34    180.04 o 
   1   1  23      146.29      147.26     18.12 o 
   2   1  23      196.10      178.22     21.21 o 
   3   1  23      367.05      325.51     34.14 o 
   4   1  23      109.25       99.40     22.53 o 
   5   1  23      352.54      354.47     40.30 o 
   6   1  23      321.71      306.32     35.12 o 
   7   1  23      211.51      220.58     32.43 o 
   8   1  23     1058.84      994.41     67.19 o 
   9   1  23       37.30       27.22     15.34 o 
  10   1  23       85.29      108.76     23.27 o 
  11   1  23      778.77      824.81     74.15 o 
  12   1  23      134.39      136.20     38.55 o 
  13   1  23       86.77       64.78     23.88 o 
  14   1  23        3.89       29.05     24.73 o 
  15   1  23       95.18       97.48     40.64 o 
  16   1  23        2.01       20.75     27.97 o 
  17   1  23       52.71       50.57     37.65 o 
   1   2  23      857.18      766.21     50.41 o 
   2   2  23      349.16      337.84     38.60 o 
   3   2  23      150.83      168.63     33.14 o 
   4   2  23      332.62      380.50     42.86 o 
   5   2  23       47.85       65.72     18.83 o 
   6   2  23       17.14       18.19     12.82 o 
   7   2  23       56.77       59.63     20.21 o 
   8   2  23     1453.32     1420.98     82.54 o 
   9   2  23      180.90      149.76     28.69 o 
  10   2  23      609.51      494.10     71.99 o 
  11   2  23      149.77      134.43     30.15 o 
  12   2  23      138.54      106.39     29.59 o 
  13   2  23      473.23      461.91     67.52 o 
  14   2  23       69.00       31.08     21.25 o 
  15   2  23       37.97       26.43     28.84 o 
  16   2  23      178.16      122.73     47.04 o 
   0   3  23      114.37      132.62     61.85 o 
   1   3  23       53.00       51.94     27.50 o 
   2   3  23      242.98      285.22     69.13 o 
   3   3  23        9.63       30.79     22.21 o 
   4   3  23      120.15      142.20     34.00 o 
   5   3  23       31.50        5.41     15.46 o 
   6   3  23       51.45       63.59     36.64 o 
   7   3  23        3.03       16.28     18.19 o 
   8   3  23      227.83      243.37     31.47 o 
   9   3  23       21.05       51.14     24.69 o 
  10   3  23        0.00       17.15     24.49 o 
  11   3  23      108.97       65.19     23.99 o 
  12   3  23       39.07       38.07     23.53 o 
   1   4  23       87.52      116.02     41.19 o 
   2   4  23       41.24       78.62     32.70 o 
   3   4  23       30.02       21.03     22.74 o 
   4   4  23       84.12       74.19     33.63 o 
   5   4  23       28.34       25.25     22.45 o 
   0   0  24      637.79      604.64     81.80 o 
   2   0  24      272.83      308.60     39.24 o 
   4   0  24      571.65      653.82     48.27 o 
   6   0  24      741.18      711.61     60.48 o 
   8   0  24      884.97      801.07     83.39 o 
  10   0  24      229.01      235.75     50.94 o 
  12   0  24     1437.36     1506.69    147.55 o 
  14   0  24      902.21      983.33    227.72 o 
  16   0  24      781.85      948.50    387.03 o 
   1   1  24      110.55      102.67     16.73 o 
   2   1  24      187.33      184.99     21.53 o 
   3   1  24      284.92      242.63     25.00 o 
   4   1  24       67.08       82.71     19.95 o 
   5   1  24       38.87       39.53     14.51 o 
   6   1  24     1482.64     1587.07     79.13 o 
   7   1  24       63.63       67.27     18.25 o 
   8   1  24      663.43      605.18     60.01 o 
   9   1  24      135.81      115.51     25.59 o 
  10   1  24      130.95      157.75     27.90 o 
  11   1  24      337.96      315.44     55.31 o 
  12   1  24      161.93      131.74     35.29 o 
  13   1  24      170.25      166.83     40.80 o 
  14   1  24       11.80       48.23     21.86 o 
  15   1  24      102.36      132.98     41.65 o 
  16   1  24       41.09       49.48     34.00 o 
  17   1  24      133.06      127.19     43.63 o 
   0   2  24      247.34      203.28     38.89 o 
   1   2  24      348.68      280.60     36.15 o 
   2   2  24        0.46       18.56     15.07 o 
   3   2  24      242.51      237.22     31.24 o 
   4   2  24      781.08      832.41     56.58 o 
   5   2  24       59.23       47.62     15.96 o 
   6   2  24      591.14      572.48     55.90 o 
   7   2  24       28.56       22.91     16.39 o 
   8   2  24      114.68      113.52     27.09 o 
   9   2  24      113.79       76.96     19.65 o 
  10   2  24      201.55      179.31     33.75 o 
  11   2  24       24.72       29.65     18.35 o 
  12   2  24       17.14       39.08     21.69 o 
  13   2  24       16.73       31.91     19.90 o 
  14   2  24       21.71       35.95     14.81 o 
  15   2  24        2.65        8.43     24.99 o 
   1   3  24       57.49       57.34     24.28 o 
   2   3  24       63.39       42.75     30.45 o 
   3   3  24      125.46      150.10     63.38 o 
   4   3  24      462.70      425.95     34.63 o 
   5   3  24       12.38       26.09     22.94 o 
   6   3  24       71.44       27.58     21.34 o 
   7   3  24      385.20      314.71     37.16 o 
   8   3  24       55.36       57.17     25.29 o 
   9   3  24       76.57       68.76     28.58 o 
  10   3  24      105.53       72.30     25.24 o 
  11   3  24       35.56       31.69     21.11 o 
  12   3  24        9.34       11.52     14.52 o 
   0   4  24      259.05      248.34     71.60 o 
   1   4  24       32.46       84.96     46.12 o 
   2   4  24        3.83       -5.49     23.03 o 
   3   4  24        1.10       31.89     27.01 o 
   2   0  25       87.57       95.81     29.81 o 
   4   0  25     5561.52     5710.44    260.95 o 
   6   0  25      500.96      551.35     65.49 o 
   8   0  25     1417.64     1532.71    124.12 o 
  10   0  25      140.92      162.00     38.11 o 
  12   0  25      186.04      202.19     48.17 o 
  14   0  25      175.63      179.08     56.75 o 
  16   0  25      227.69      230.88    111.34 o 
   0   1  25      431.33      404.07     47.06 o 
   1   1  25     1341.05     1171.90    132.05 o 
   2   1  25      410.46      439.09     30.73 o 
   3   1  25      917.69      787.08     75.11 o 
   4   1  25      226.66      242.74     28.62 o 
   5   1  25      561.69      550.11     57.92 o 
   6   1  25       77.55       76.91     21.07 o 
   7   1  25     1006.17     1017.89     69.63 o 
   8   1  25      104.03      101.56     23.54 o 
   9   1  25      125.42       94.80     28.43 o 
  10   1  25      818.15      827.42     71.16 o 
  11   1  25      124.12      155.78     34.45 o 
  12   1  25      123.09      123.46     35.36 o 
  13   1  25      149.95       91.01     28.31 o 
  14   1  25      597.65      621.36     68.73 o 
  15   1  25       10.90       32.64     28.92 o 
  16   1  25      290.52      217.87     69.95 o 
   1   2  25      153.73       91.97     21.03 o 
   2   2  25      321.16      349.68     43.53 o 
   3   2  25      562.32      561.19     48.75 o 
   4   2  25      147.04      149.12     24.19 o 
   5   2  25      136.15      155.65     27.10 o 
   6   2  25       30.46       47.03     16.30 o 
   7   2  25       98.74       76.96     19.65 o 
   8   2  25       54.29       56.60     23.93 o 
   9   2  25        5.30       37.40     14.34 o 
  10   2  25      430.46      369.50     50.95 o 
  11   2  25       69.40       48.15     18.06 o 
  12   2  25      226.21      204.57     36.82 o 
  13   2  25       60.03       80.70     28.46 o 
  14   2  25       98.83       78.18     38.96 o 
   0   3  25       80.56       74.33    100.12 o 
   1   3  25       72.81       66.48     25.85 o 
   2   3  25       15.67       32.65     26.68 o 
   3   3  25       19.09        6.19     59.38 o 
   4   3  25      145.13      166.36     67.72 o 
   5   3  25      148.74      133.45     33.64 o 
   6   3  25      125.57      108.36     30.94 o 
   7   3  25      709.78      693.47     45.75 o 
   8   3  25       53.30       73.72     23.12 o 
   9   3  25       24.09       16.78     20.87 o 
  10   3  25       26.04       24.23     18.82 o 
  11   3  25       86.56       81.45     36.16 o 
   0   0  26      684.16      687.93     99.25 o 
   2   0  26     2761.07     3054.97    108.40 o 
   4   0  26      456.66      479.44     49.41 o 
   6   0  26     1306.39     1173.71    103.14 o 
   8   0  26      243.20      192.64     47.01 o 
  10   0  26      782.36      733.92    109.72 o 
  12   0  26      170.20      222.28     41.18 o 
  14   0  26      193.95      138.41     48.05 o 
  16   0  26       20.58       27.53     36.58 o 
   1   1  26     1016.72      961.97     58.48 o 
   2   1  26      215.73      195.20     26.24 o 
   3   1  26     1478.08     1280.54     87.15 o 
   4   1  26      233.00      221.91     32.94 o 
   5   1  26      387.27      381.72     41.31 o 
   6   1  26        5.51       29.22     16.39 o 
   7   1  26     1319.10     1293.79     73.99 o 
   8   1  26      269.45      253.40     31.91 o 
   9   1  26      335.72      262.88     47.60 o 
  10   1  26      325.51      310.48     46.31 o 
  11   1  26       73.48       49.03     22.26 o 
  12   1  26      462.46      433.16     74.77 o 
  13   1  26       63.87       86.82     27.84 o 
  14   1  26      126.85      143.52     41.34 o 
  15   1  26       24.91       29.86     25.31 o 
  16   1  26      137.38       93.63     35.66 o 
   0   2  26     1156.68     1175.27    126.53 o 
   1   2  26      353.78      276.89     38.06 o 
   2   2  26       36.16       41.70     15.49 o 
   3   2  26      451.41      415.92     48.46 o 
   4   2  26       52.95       55.48     15.82 o 
   5   2  26       22.98       49.53     19.18 o 
   6   2  26       24.35       30.79     14.55 o 
   7   2  26       13.42       22.09     17.36 o 
   8   2  26       59.73       53.27     18.89 o 
   9   2  26       65.26       38.85     19.41 o 
  10   2  26       43.45       65.85     18.41 o 
  11   2  26      121.84      111.53     26.64 o 
  12   2  26      101.47      102.51     29.19 o 
  13   2  26      149.19      120.15     34.88 o 
  14   2  26       15.19       32.13     19.90 o 
   1   3  26       27.99       51.99     17.99 o 
   2   3  26       25.72       59.87     51.13 o 
   3   3  26      165.03      119.79     62.71 o 
   4   3  26       20.95       43.19     44.49 o 
   5   3  26       14.42       61.94     61.68 o 
   6   3  26      185.48      230.67     73.48 o 
   7   3  26      401.12      368.01     62.02 o 
   8   3  26      106.12      120.92     29.75 o 
   9   3  26       47.10       26.22     11.84 o 
  10   3  26      167.11      126.26     38.51 o 
   2   0  27      163.33      151.23     36.59 o 
   4   0  27     6479.55     7191.67    323.71 o 
   6   0  27     1126.01     1229.45    103.93 o 
   8   0  27      102.78       65.65     48.88 o 
  10   0  27      698.63      674.75     95.20 o 
  12   0  27       66.07       71.44     32.42 o 
  14   0  27       25.27       17.47     36.49 o 
  16   0  27       22.23       23.02     32.24 o 
   0   1  27      688.44      606.96     59.30 o 
   1   1  27       50.39       48.73     11.93 o 
   2   1  27      274.89      256.03     31.99 o 
   3   1  27       22.90       41.30     19.61 o 
   4   1  27      121.42      122.78     24.92 o 
   5   1  27      113.63       81.58     22.40 o 
   6   1  27      232.08      203.98     34.81 o 
   7   1  27      702.45      561.42     48.86 o 
   8   1  27      163.47      158.59     31.68 o 
   9   1  27        8.39       38.34     19.42 o 
  10   1  27       61.16       54.81     22.53 o 
  11   1  27      141.62      122.62     29.99 o 
  12   1  27      114.66       95.28     28.36 o 
  13   1  27        6.49       27.11     15.80 o 
  14   1  27       12.16       43.15     26.58 o 
  15   1  27      227.46      234.02     54.63 o 
   1   2  27      347.64      231.91     46.54 o 
   2   2  27      483.21      431.27     56.09 o 
   3   2  27      205.90      234.33     36.37 o 
   4   2  27      236.22      264.77     45.29 o 
   5   2  27       10.10       37.08     17.44 o 
   6   2  27       56.30       47.13     15.00 o 
   7   2  27       93.43      101.09     21.92 o 
   8   2  27      100.88       69.19     21.85 o 
   9   2  27      137.28      120.94     26.68 o 
  10   2  27      122.89       88.35     27.85 o 
  11   2  27      216.24      235.04     34.28 o 
  12   2  27      174.90      173.36     44.55 o 
  13   2  27       76.18       35.19     23.69 o 
   0   3  27       13.20       86.46     75.45 o 
   1   3  27       11.93       41.30     19.72 o 
   2   3  27       19.85       32.40     32.28 o 
   3   3  27      226.68      133.20     57.28 o 
   4   3  27        2.38       32.61     44.10 o 
   5   3  27       55.23      118.29     64.08 o 
   6   3  27      227.70      198.91     55.87 o 
   7   3  27      102.40       69.32     40.74 o 
   8   3  27       60.85       60.03     25.69 o 
   9   3  27      107.17      114.03     29.84 o 
   0   0  28     6695.93     7235.63    160.39 o 
   2   0  28      304.45      329.15     55.42 o 
   4   0  28     1435.63     1687.03    112.87 o 
   6   0  28     1424.97     1507.69     98.22 o 
   8   0  28      456.01      358.50     75.66 o 
  10   0  28       97.72       93.13     32.96 o 
  12   0  28      175.11      159.68     47.68 o 
  14   0  28      167.61      148.96     59.75 o 
   1   1  28      222.23      183.32     26.51 o 
   2   1  28       63.06       60.55     18.39 o 
   3   1  28     1215.89     1125.53     67.92 o 
   4   1  28       88.11      142.34     26.01 o 
   5   1  28       85.54       60.72     14.08 o 
   6   1  28      495.09      476.60     48.83 o 
   7   1  28      147.47      118.18     25.32 o 
   8   1  28       21.83       20.86     16.14 o 
   9   1  28       87.47       75.64     23.58 o 
  10   1  28       28.52       24.71     15.95 o 
  11   1  28        4.01       31.05     14.93 o 
  12   1  28      147.42      151.88     33.57 o 
  13   1  28       32.87       24.75     18.74 o 
  14   1  28       14.33       37.16     23.92 o 
   0   2  28      350.91      421.29     82.46 o 
   1   2  28       63.77       90.89     38.70 o 
   2   2  28      534.65      505.68     68.17 o 
   3   2  28      211.21      171.76     34.57 o 
   4   2  28      495.64      596.49     54.49 o 
   5   2  28      105.67      105.98     23.75 o 
   6   2  28       31.68       24.18     16.28 o 
   7   2  28       86.12      106.06     25.28 o 
   8   2  28      986.55      986.48     48.25 o 
   9   2  28      164.26      119.63     31.09 o 
  10   2  28      112.43      138.86     35.06 o 
  11   2  28       76.66       96.35     26.80 o 
  12   2  28       93.64       66.98     29.64 o 
   1   3  28       13.85       25.90     20.77 o 
   2   3  28       56.80       47.24     34.20 o 
   3   3  28       74.96       20.17     40.11 o 
   4   3  28        6.87       12.54     34.66 o 
   5   3  28       24.40       25.16     40.99 o 
   6   3  28      141.23      142.88     51.45 o 
   7   3  28        2.60       46.54     37.03 o 
   8   3  28        0.13       65.68     32.88 o 
   2   0  29      173.88      177.75     40.52 o 
   4   0  29     3468.24     3743.09    149.29 o 
   6   0  29      175.39      183.39     44.13 o 
   8   0  29        2.32       38.13     31.16 o 
  10   0  29        3.30        5.96     22.16 o 
  12   0  29      137.72      157.71     47.68 o 
  14   0  29      281.08      244.24     74.49 o 
   0   1  29     5951.19     5807.04    137.29 o 
   1   1  29      209.17      164.88     28.16 o 
   2   1  29     1873.52     1795.84     73.36 o 
   3   1  29      236.76      203.76     30.04 o 
   4   1  29      131.21      136.60     28.12 o 
   5   1  29      494.64      454.81     52.93 o 
   6   1  29       31.76       39.76     14.82 o 
   7   1  29       81.22       59.45     18.49 o 
   8   1  29      615.06      660.59     43.96 o 
   9   1  29      164.74      120.19     27.16 o 
  10   1  29       31.99       29.09     15.18 o 
  11   1  29        7.99       32.88     17.60 o 
  12   1  29       30.90       44.75     20.80 o 
  13   1  29       35.70       31.65     18.81 o 
  14   1  29       30.93       37.39     25.62 o 
   1   2  29       42.64       64.24     29.17 o 
   2   2  29       75.74       65.95     25.95 o 
   3   2  29      330.05      298.77     42.78 o 
   4   2  29       20.97       77.82     27.89 o 
   5   2  29      223.90      210.89     35.89 o 
   6   2  29      198.89      173.36     32.31 o 
   7   2  29      129.88       98.13     24.40 o 
   8   2  29       26.48       13.92     14.42 o 
   9   2  29       39.20       70.68     22.52 o 
  10   2  29       71.56       59.41     21.24 o 
  11   2  29       21.13       38.18     21.51 o 
   0   3  29      321.98      215.97     81.65 o 
   1   3  29      112.73      133.14     47.67 o 
   2   3  29       20.09       48.89     30.36 o 
   3   3  29       44.72       36.37     50.58 o 
   4   3  29      196.58      218.37     81.62 o 
   5   3  29       40.98       69.40     56.65 o 
   6   3  29       58.40       81.03     48.83 o 
   0   0  30      493.14      522.39    100.00 o 
   2   0  30      414.35      443.94     58.51 o 
   4   0  30      607.72      558.74     71.83 o 
   6   0  30       32.78       49.27     29.48 o 
   8   0  30      455.89      433.23     74.92 o 
  10   0  30       25.98       48.56     24.91 o 
  12   0  30       60.14       59.12     39.47 o 
   1   1  30      681.95      604.15     53.15 o 
   2   1  30      369.32      352.61     39.92 o 
   3   1  30       49.83       34.50     12.55 o 
   4   1  30     1304.67     1318.97     56.61 o 
   5   1  30      734.74      675.42     56.47 o 
   6   1  30       40.62       56.41     18.36 o 
   7   1  30       80.72       59.05     19.64 o 
   8   1  30      296.02      337.37     47.04 o 
   9   1  30      109.48       64.42     23.05 o 
  10   1  30       69.61       78.99     25.44 o 
  11   1  30       26.96       46.28     18.48 o 
  12   1  30       34.81       39.39     16.86 o 
  13   1  30       10.74       29.42     18.07 o 
   0   2  30      362.08      451.27     64.51 o 
   1   2  30      645.82      592.28     67.27 o 
   2   2  30      186.95      170.79     42.39 o 
   3   2  30       14.66       14.67     23.12 o 
   4   2  30      133.22      116.73     31.31 o 
   5   2  30        2.53       25.53     21.51 o 
   6   2  30       40.91       52.13     23.16 o 
   7   2  30       33.60       69.72     19.45 o 
   8   2  30       15.59       24.56     16.57 o 
   9   2  30       10.37       32.57     15.02 o 
  10   2  30        5.66       23.71     14.24 o 
   1   3  30       46.12       32.73     27.05 o 
   2   3  30       15.81       25.33     26.00 o 
   3   3  30       13.00       26.68     39.35 o 
   4   3  30       43.98       40.03     57.40 o 
   5   3  30       52.81       64.30     55.56 o 
   2   0  31      302.30      286.47     52.57 o 
   4   0  31      310.27      312.63     54.48 o 
   6   0  31     1475.10     1532.50     59.70 o 
   8   0  31     1916.84     2169.28     91.88 o 
  10   0  31       54.29       29.54     22.41 o 
  12   0  31      113.09       95.41     35.94 o 
   0   1  31      178.23      159.49     37.64 o 
   1   1  31      369.54      321.88     39.97 o 
   2   1  31       78.28       83.74     31.13 o 
   3   1  31      251.89      216.33     26.90 o 
   4   1  31      568.15      587.91     36.60 o 
   5   1  31       76.46       83.64     23.12 o 
   6   1  31      298.73      271.33     33.58 o 
   7   1  31      137.22      120.30     25.79 o 
   8   1  31       24.31       40.67     18.54 o 
   9   1  31      273.30      251.77     40.13 o 
  10   1  31       48.39       63.90     21.29 o 
  11   1  31       56.16       54.41     22.78 o 
  12   1  31       49.93       32.03     19.08 o 
   1   2  31      400.44      412.92     56.88 o 
   2   2  31       70.23       68.52     31.65 o 
   3   2  31       97.69       95.15     37.67 o 
   4   2  31       87.86       96.87     27.60 o 
   5   2  31       52.16       82.56     24.99 o 
   6   2  31      113.74      112.56     30.53 o 
   7   2  31      111.64      100.88     29.66 o 
   8   2  31        1.10       18.43     18.08 o 
   9   2  31       50.69       36.05     15.39 o 
   0   3  31       46.29       89.96     88.92 o 
   1   3  31      111.73       62.85     58.85 o 
   0   0  32       33.86       23.67     20.38 o 
   2   0  32       68.95       61.23     26.88 o 
   4   0  32        9.07       21.46     17.87 o 
   6   0  32      552.42      588.63     63.42 o 
   8   0  32      197.37      190.12     40.72 o 
  10   0  32       14.03       30.20     26.04 o 
  12   0  32       28.27       57.49     30.25 o 
   1   1  32       81.39       83.06     26.80 o 
   2   1  32       13.22       60.97     18.32 o 
   3   1  32      167.27      167.39     29.76 o 
   4   1  32      434.43      418.94     39.69 o 
   5   1  32      168.82      156.91     31.54 o 
   6   1  32       66.78       57.15     21.16 o 
   7   1  32       57.96       43.72     17.94 o 
   8   1  32      142.38      125.81     26.16 o 
   9   1  32      156.35      120.07     29.36 o 
  10   1  32      258.28      180.48     37.75 o 
  11   1  32        2.35       56.34     21.56 o 
   0   2  32      214.25      260.02     76.08 o 
   1   2  32       86.94       67.89     33.09 o 
   2   2  32      908.68      933.68     58.59 o 
   3   2  32        2.26       47.81     24.70 o 
   4   2  32      122.06       93.40     31.58 o 
   5   2  32      154.73      160.42     37.04 o 
   6   2  32      335.98      294.45     52.41 o 
   7   2  32      120.92       76.70     26.73 o 
   8   2  32       18.58       59.65     23.88 o 
   2   0  33     1399.95     1361.05     67.09 o 
   4   0  33      165.22      208.44     47.76 o 
   6   0  33      630.79      556.12     53.29 o 
   8   0  33      167.09      158.87     44.39 o 
  10   0  33      201.92      257.89     62.53 o 
   0   1  33        7.74       19.13     25.82 o 
   1   1  33        3.78       50.65     20.47 o 
   2   1  33       33.99       30.68     15.38 o 
   3   1  33       29.94       73.22     31.13 o 
   4   1  33       32.24       47.33     19.67 o 
   5   1  33       94.48       73.36     18.84 o 
   6   1  33      231.70      180.52     31.23 o 
   7   1  33       70.65       91.54     20.42 o 
   8   1  33       15.53       29.68     14.75 o 
   9   1  33      120.74       67.14     20.26 o 
  10   1  33       77.70       77.89     24.45 o 
   1   2  33       50.17       40.98     26.18 o 
   2   2  33      586.08      556.57     51.45 o 
   3   2  33      142.41      131.50     33.61 o 
   4   2  33       13.24       16.33     21.52 o 
   5   2  33      148.38      177.52     39.02 o 
   6   2  33      105.69       63.59     21.85 o 
   7   2  33       30.00       61.92     20.32 o 
   0   0  34      128.00      107.80     53.74 o 
   2   0  34      757.74      704.22     60.78 o 
   4   0  34        9.24       40.53     14.89 o 
   6   0  34       61.66       50.09     27.45 o 
   8   0  34      235.53      291.00     64.37 o 
  10   0  34        6.85       49.51     26.35 o 
   1   1  34       10.47       46.31     17.59 o 
   2   1  34       81.32      104.07     26.58 o 
   3   1  34        8.62       18.12     18.70 o 
   4   1  34        3.66       24.20     14.36 o 
   5   1  34       25.17       29.01     12.26 o 
   6   1  34      139.10      137.33     32.47 o 
   7   1  34       87.06       85.87     21.69 o 
   8   1  34      161.51      157.73     32.30 o 
   9   1  34      190.95      145.87     29.07 o 
   0   2  34       70.60       63.27     41.07 o 
   1   2  34       27.96       65.13     32.85 o 
   2   2  34       33.08       32.20     23.37 o 
   3   2  34        9.50       15.22     20.46 o 
   4   2  34      178.80      137.00     39.52 o 
   5   2  34       18.65       21.51     16.77 o 
   2   0  35       72.29       91.21     42.76 o 
   4   0  35       64.77       95.48     39.28 o 
   6   0  35      124.88       92.33     34.10 o 
   8   0  35       69.84       62.75     27.71 o 
   0   1  35      101.91       90.26     41.99 o 
   1   1  35       43.22       69.60     25.40 o 
   2   1  35      194.61      213.32     42.23 o 
   3   1  35        8.00       42.11     19.10 o 
   4   1  35      159.65      138.76     31.30 o 
   5   1  35       29.60       27.79     17.42 o 
   6   1  35      284.24      260.52     47.84 o 
   7   1  35       87.23       98.02     31.24 o 
   0   0  36      535.50      595.59     72.37 o 
   2   0  36      240.76      294.52     48.86 o 
   4   0  36       46.51       94.20     47.21 o 
   6   0  36      142.53      111.04     42.88 o 
   1   1  36       24.31       47.41     33.10 o 
   2   1  36      256.39      347.65     58.39 o 
   3   1  36        5.64       19.67     13.88 o 
   4   1  36      565.09      585.94     63.96 o 
   5   1  36       38.70       56.41     17.50 o 
   2   0  37        3.90       19.82     35.21 o 
   4   0  37      256.45      318.27     75.17 o 
   0   1  37      208.06      209.19     69.83 o 
   1   1  37        2.96       40.15     29.67 o 
                                                 
